# Supplementary material for: Altered KYN/TRP, Gln/Glu, and Met/methionine sulfoxide ratios in the blood plasma of medication-free patients with major depressive disorder
Source: Sci Rep. 2017 Jul 7;7:4855. doi: 10.1038/s41598-017-05121-6 (PMC5501805; doi:10.1038/s41598-017-05121-6)
Supplement: Supplementary file 1 — Supplementary Table S1 [file 41598_2017_5121_MOESM1_ESM.xls]

## Sheet: Sheet1
Supplementary Table S1. 246 relative metabolite concentrations of each individual subject
Compound name	Relative Area
	Control (N=33)																																														Medication-free MDD (N=33)
	1	2	3	4	5	6	7	8	9	10	11	12	13	14	15	16	17	18	19	20	21	22	23	24	25	26	27	28	29	30	31	32	33	1	2	3	4	5	6	7	8	9	10	11	12	13	14	15	16
Cystine	0.00310744	0.00270922	0.00397908	0.00235926	0.00323038	0.0034103	0.00536288	0.0029375	0.00378194	0.00378225	0.00528184	0.00689918	0.00671809	0.00326066	0.00503782	0.00589972	0.00520988	0.00519054	0.00957286	0.00339637	0.00315588	0.00292334	0.00479432	0.00283808	0.00439995	0.0021595	0.00342323	0.00307324	0.00456531	0.00408926	0.00315938	0.00342172	0.00219052	4.45906e-05	0.000258776	0.00100714	0.000260179	0.000897492	0.000305451	0.00169031	0.00101191	0.000677487	0.00201122	0.00196614	0.00198048	0.00244786	0.00230038	0.0023496	0.000396795
Glu	0.0185551	0.0225115	0.0218139	0.0157909	0.0204957	0.020583	0.0164933	0.0170172	0.0179426	0.0283312	0.0190923	0.0162121	0.0384283	0.0236091	0.0321937	0.0109223	0.0229336	0.0221812	0.0288804	0.0205635	0.0243198	0.0135719	0.0265631	0.0133351	0.0174396	0.0215163	0.0300626	0.0214366	0.0138534	0.0160368	0.0113112	0.0185576	0.018048	0.080481	0.0495616	0.041943	0.0779711	0.0552628	0.0313233	0.112234	0.0772866	0.0437872	0.0501052	0.0735661	0.076547	0.0869549	0.045984	0.0578813	0.0728102
Gln	0.0989115	0.105468	0.0874137	0.0761681	0.0987227	0.0817215	0.100326	0.0984322	0.0917385	0.0854563	0.104425	0.105256	0.093134	0.0868196	0.158726	0.100085	0.101767	0.11583	0.136952	0.104717	0.0842954	0.0948545	0.101302	0.088488	0.0986575	0.124575	0.0867505	0.0810749	0.0722305	0.0639036	0.0852731	0.0926596	0.0820373	0.0348541	0.0513259	0.0744912	0.00131446	0.0578788	0.0643553	0.0255036	0.0474011	0.0611956	0.0625492	0.0251967	0.056173	0.0297007	0.0572122	0.081098	0.0437493
Asp	0.00165346	0.00255544	0.00179949	0.001311	0.00172687	0.00211054	0.00132824	0.00153783	0.00149833	0.00191032	0.00132589	0.00130578	0.00167526	0.00214725	0.00244915	0.00140135	0.0016585	0.00162352	0.00223342	0.00155338	0.00151704	0.00100301	0.00180941	0.00112144	0.00150066	0.00197848	0.00214044	0.00168245	0.00118656	0.00154319	0.00114402	0.0015739	0.00185896	0.00459259	0.00367449	0.00356275	0.00510268	0.00389185	0.00287887	0.00533347	0.00450988	0.00382813	0.00140591	0.00402573	0.00431171	0.00333338	0.00477855	0.00412956	0.00349944
IMP	0.000541074	0.000932308	0.000585619	0.000336153	0.000311162	0.000709172	0.000105162	0.000276322	0.000485536	0.000394402	0.000332359	0.00014403	0.000374318	0.000480888	0.000610885	0.000236408	0.000264184	0.000232934	0.000734143	0.000263567	0.000453411	0.000101837	0.000192903	0.000173116	0.000478059	N.D.	0.000395166	0.000355728	0.00028431	0.000251744	0.000159059	0.000153292	0.000454773	5.34893e-05	5.84572e-05	N.D.	0.000227979	N.D.	N.D.	8.0281e-05	6.70499e-05	6.0668e-05	4.24159e-05	0.000130758	7.972e-05	0.000225429	5.76272e-05	0.000132463	0.000176193
O-Acetylcarnitine	0.00844887	0.0119577	0.0116134	0.00974797	0.00920015	0.011125	0.00876473	0.00875139	0.0111416	0.0100341	0.0147051	0.0110308	0.0118891	0.0101158	0.00767236	0.0109745	0.00937555	0.0120959	0.0117105	0.00946123	0.0116681	0.0116092	0.0102929	0.00746633	0.0118409	0.0068621	0.00757242	0.00950578	0.0106552	0.00679587	0.015019	0.0140123	0.00925484	0.00100487	0.00230983	0.00590768	0.00122456	0.00134144	0.00301588	0.00218089	0.00222769	0.00800417	0.00607286	0.0090501	0.00464389	0.00809159	0.00745234	0.00678254	0.00751338
Methionine sulfoxide	0.000488633	0.000470769	0.000389901	0.000469874	0.000631328	0.000523401	0.000319697	0.000653125	0.000406098	0.000526255	0.000546395	0.000486185	0.000687137	0.000470746	0.000427072	0.00047349	0.000518982	0.000599896	0.000607619	0.000280562	0.000550325	0.000347048	0.000396991	0.000542679	0.000443867	0.000682451	0.000415156	0.000328415	0.000241287	0.000286827	0.000543485	0.000560004	0.0010113	0.00563117	0.0057438	0.00558579	0.0034815	0.00486113	0.00430321	0.00530206	0.00492144	0.00253699	0.00133933	0.00163904	0.00264941	0.00104597	0.00121129	0.000709382	0.000705603
3-Phosphoglyceric acid	0.000677101	0.00103311	0.000637923	0.000412576	0.00060863	0.000920138	0.000250148	0.000466496	0.00075924	0.000761545	0.000742883	0.000478062	0.000233159	0.000714903	0.00075419	0.000175794	0.000493978	0.000442764	0.000694247	0.000624512	0.000730121	0.000233215	0.000303054	0.000387399	0.00084032	0.000150922	0.000718192	0.000574823	0.000504781	0.000283623	0.00044068	0.000437935	0.000535379	0.00031307	0.000248929	N.D.	0.000418326	N.D.	N.D.	0.000188083	0.0002682	N.D.	0.000354511	0.000197598	0.000263013	0.000224805	N.D.	0.00040978	0.000252495
Isocitric acid	0.00166461	0.0020972	0.00220279	0.00110664	0.00145962	0.00132179	0.00125556	0.00185612	0.00184372	0.00159686	0.00233334	0.00171142	0.00202207	0.0012111	0.00155175	0.00143611	0.00170422	0.00180951	0.00144937	0.00175477	0.00194713	0.00208896	0.00174948	0.00137407	0.00242446	0.00161333	0.00125051	0.00104412	0.00183962	0.00149564	0.00169045	0.00230707	0.00228897	0.000886721	0.000917524	0.00064887	0.00147795	N.D.	0.000696779	0.00156183	0.00107498	0.00145555	0.000973255	0.00104984	0.0015558	0.000732565	0.00126692	0.00170078	0.00252669
Asn	0.00816925	0.010095	0.00696672	0.00733199	0.00815564	0.00789348	0.0098728	0.0095934	0.00835475	0.0100463	0.0073062	0.00775547	0.00899376	0.00883362	0.0135099	0.00889252	0.0091573	0.00889085	0.0100599	0.00771722	0.00674383	0.00715524	0.00743114	0.00798936	0.00975634	0.0111497	0.00733431	0.00798313	0.0065654	0.00601794	0.00906382	0.00887071	0.00863295	0.00551275	0.00556032	0.00613307	0.00139672	0.00443122	0.00603504	0.00597869	0.00715031	0.00651256	0.00341737	0.00376679	0.00907835	0.00439394	0.00565349	0.00970668	0.011857
Uridine	0.000883238	0.00130733	0.00117793	0.000760196	0.000904323	0.00118481	0.000966078	0.00110519	0.00102245	0.000935644	0.00121573	0.00107371	0.00111271	0.00109309	0.0012289	0.00120446	0.00138187	0.0011485	0.00136378	0.00105144	0.00110435	0.00127104	0.0015288	0.000897993	0.000914151	0.00124398	0.000901769	0.000950081	0.0012486	0.00106322	0.000815014	0.00115183	0.0009376	0.000897336	0.000728404	0.000741012	0.000797967	0.000720329	0.000786149	0.000767433	0.000947819	0.000944543	0.000975251	0.000742991	0.000961511	0.000840377	0.000959204	0.000800956	0.000895739
Phosphorylcholine	0.000411454	0.000475978	0.000405351	0.000188159	0.000222622	0.000391738	0.000242684	0.000483053	0.00039843	0.000425257	0.000263438	0.000286506	0.00022033	0.000246705	0.00040392	0.000221406	0.000259532	0.000235694	0.000449691	0.000339741	0.000222097	0.000143825	0.000252044	0.000249209	0.000280376	N.D.	0.000322171	0.000256404	0.000213499	0.000159674	0.000147581	0.00025828	0.000328199	0.000773392	0.000454913	0.000477857	0.000563033	0.000506614	0.000472722	0.000830961	0.000482938	0.000252266	0.000158838	0.000424817	0.000463729	0.000554404	0.000230911	0.000308415	0.000345924
Galactosamine	N.D.	N.D.	N.D.	N.D.	4.068e-05	N.D.	N.D.	5.49474e-05	N.D.	4.83968e-05	N.D.	N.D.	N.D.	N.D.	N.D.	N.D.	N.D.	N.D.	N.D.	0.000279873	2.6699e-05	N.D.	5.66878e-05	N.D.	4.39464e-05	N.D.	N.D.	N.D.	N.D.	N.D.	N.D.	N.D.	4.19227e-05	0.00147393	0.000518539	0.000538684	0.00133258	0.00171753	0.00025986	0.00119377	0.000464797	0.000112876	0.000172453	0.000255196	0.000437419	0.000227357	0.000102618	0.000100032	N.D.
Glyceric acid	0.00109222	0.000958001	0.00177882	0.00110705	0.00132219	0.000782773	0.000834604	0.000966743	0.00134799	0.00137299	0.00162605	0.00100131	0.00123179	0.000936981	0.00145856	0.00070811	0.00142675	0.000803557	0.00106714	0.000813357	0.00144994	0.00106723	0.00116093	0.00109947	0.000960072	0.00287102	0.000866252	0.000999202	0.0010113	0.000632951	0.00104401	0.00127848	0.000871711	0.00430346	0.00265255	0.00153143	0.00131072	0.00229008	0.00309729	0.00224239	0.00167298	0.00128776	0.00134394	0.00235316	0.00192662	0.00157504	0.00125123	0.00120087	0.00173992
Hypoxanthine	0.00140532	0.00122092	0.00462358	0.000967501	0.00174071	0.002246	0.00129913	0.000923647	0.00893507	0.00271514	0.0021417	0.00586639	0.00498094	0.00889926	0.00286959	0.00264405	0.00224714	0.00392365	0.00343395	0.0018883	0.00206721	0.00132667	0.00567559	0.0073986	0.00154718	0.00278008	0.00416318	0.0016428	0.000684845	0.00143523	0.000744044	0.00528788	0.00176114	0.000518437	0.000704894	7.01478e-05	0.000666074	N.D.	0.000312802	0.000204023	6.75621e-05	N.D.	0.00536302	0.00398359	0.00731873	0.000274945	0.000123176	0.000153089	0.00019095
5-Oxoproline	0.00420525	0.00366371	0.00298198	0.00278618	0.00432443	0.00316109	0.00213372	0.00306929	0.00358616	0.00395049	0.00318903	0.00245228	0.00264127	0.00344014	0.00488888	0.0023243	0.00349974	0.00283476	0.00382036	0.00310863	0.00321565	0.00283585	0.00360981	0.00308261	0.00355443	0.00360664	0.00329717	0.00336151	0.00243517	0.00268941	0.00323103	0.00254883	0.00297823	0.00587095	0.00389032	0.00317861	0.00248645	0.00402538	0.00267666	0.00469066	0.00877513	0.0102728	0.00493064	0.00361849	0.00485084	0.00424651	0.00598604	0.0101955	0.0134669
Met	0.0036209	0.00428195	0.00433119	0.00403234	0.00463736	0.00359356	0.00536754	0.00378411	0.00453486	0.00422313	0.00282753	0.00367076	0.00451815	0.00373149	0.00553779	0.00315474	0.00356519	0.00383639	0.00490091	0.00347812	0.00292188	0.00251855	0.00391323	0.0030288	0.00295521	0.00355731	0.00368385	0.0031769	0.00368514	0.00194216	0.00328083	0.00319444	0.00332961	N.D.	0.000225648	0.00056962	N.D.	N.D.	N.D.	0.000711855	0.000679945	0.0011188	0.00456656	0.00142278	0.00304275	0.00231087	0.00294194	0.00550275	0.00217403
Uric acid	0.0158701	0.0256144	0.0253221	0.0179693	0.0241525	0.0204831	0.0237265	0.0216391	0.0129501	0.0290498	0.0214799	0.0240506	0.0290857	0.0200935	0.0251979	0.0301837	0.0239032	0.0248427	0.0328148	0.0245924	0.0166354	0.0211721	0.0203059	0.0180334	0.0177027	0.0218739	0.0235831	0.0236489	0.0196388	0.0243332	0.0196531	0.0206003	0.0162239	0.00789139	0.017077	0.00979069	0.0214341	0.0268071	0.0129702	0.023524	0.0143958	0.0181268	0.00869295	0.0151805	0.0208972	0.0160817	0.0185646	0.0207491	0.0224547
Hexanoic acid	0.000206386	N.D.	0.000274953	0.000277272	N.D.	0.000238901	0.000194922	N.D.	0.000232056	0.000280085	N.D.	N.D.	N.D.	N.D.	N.D.	0.000192658	N.D.	N.D.	N.D.	0.000215441	0.000358121	0.000232965	0.000261326	N.D.	0.000192521	N.D.	N.D.	0.000159427	0.000196296	N.D.	0.000243114	N.D.	0.000185588	0.00425169	0.000840827	0.00133949	0.00147628	0.0032193	0.00183026	0.000957746	0.00105351	0.000640686	N.D.	0.000270769	0.000257207	N.D.	0.000349136	0.000192647	N.D.
S-Sulfocysteine	4.31811e-05	4.33946e-05	6.74741e-05	3.52199e-05	4.37211e-05	3.68007e-05	5.28919e-05	5.47097e-05	5.28831e-05	N.D.	5.24276e-05	N.D.	N.D.	3.18347e-05	5.77722e-05	N.D.	6.11219e-05	N.D.	7.36083e-05	N.D.	4.00615e-05	5.38475e-05	5.15627e-05	N.D.	N.D.	N.D.	5.10501e-05	4.67957e-05	N.D.	3.05325e-05	4.29616e-05	5.17146e-05	N.D.	N.D.	N.D.	N.D.	N.D.	N.D.	N.D.	N.D.	3.17359e-05	N.D.	N.D.	N.D.	N.D.	N.D.	N.D.	N.D.	N.D.
2-Hydroxybutyric acid	0.0035236	0.00164629	0.00492846	0.00161508	0.00226475	0.0051742	0.00436514	0.00293367	0.00244805	0.0035031	0.0028125	0.00491979	0.00394552	0.00255581	0.00214913	0.00177258	0.00248239	0.00177533	0.00323464	0.00332576	0.00438202	0.0022333	0.00297799	0.0024666	0.00248363	0.00221602	0.00385945	0.00164777	0.00147424	0.00306523	0.00361237	0.00262405	0.00366974	0.00334852	0.00551023	0.00503018	0.00427753	0.0030081	0.0036743	0.00352659	0.00218215	0.00357973	0.00337875	0.00326237	0.00261711	0.00512593	0.00222077	0.00167378	0.00203643
cis-Aconitic acid	0.00251816	0.00327181	0.0033165	0.00163562	0.00214712	0.00232281	N.D.	0.0028953	0.00251697	0.00217083	0.00348929	0.00231861	0.00268938	0.0022021	0.00254933	0.0022936	0.00221024	0.00254217	0.0020329	0.00264327	0.0025874	0.00272042	0.00255439	0.00176765	0.00341285	0.00195532	0.00139275	0.00179486	0.00224307	0.00249499	0.00240183	0.0028027	0.00359287	0.00168963	0.00189067	0.00147207	0.00206941	0.00241111	0.00132334	0.00289452	0.00221218	0.002811	0.00145996	0.00148606	0.00257364	0.00128631	0.00222092	0.00219213	0.00327848
Kynurenine	0.000384002	0.000487182	0.000668248	0.000478642	0.000464465	0.000417189	0.000412702	0.00037511	0.000435696	0.000364721	0.000483902	0.000457013	0.000567874	0.000446464	0.000477705	0.0007164	0.000617252	0.000372435	0.000704569	0.000723155	0.000248796	0.000570122	0.000521952	0.000430611	0.000382475	0.00049043	0.00046173	0.000367905	0.000506565	0.00028939	0.000316081	0.000548975	0.000494563	0.000319851	0.000326347	0.000368417	0.000267735	0.000457694	0.000260642	0.000604834	0.000295341	0.000436792	0.000378004	0.000248631	0.000612703	0.000427182	0.000497293	0.000401806	0.000564303
Creatinine	0.0154904	0.0195459	0.022269	0.0141832	0.0183411	0.0140255	0.0181817	0.0168148	0.0160862	0.0218071	0.0160928	0.0172228	0.0245194	0.015509	0.0240968	0.0147256	0.018837	0.0220283	0.0273081	0.0161906	0.014754	0.0191283	0.0153161	0.0148338	0.0172124	0.015182	0.0165648	0.0184392	0.0163549	0.0182508	0.0152907	0.0193283	0.0188187	0.0130716	0.0165108	0.0133325	0.00991555	0.0195244	0.0136655	0.0209914	0.0152212	0.0151735	0.0128397	0.0128402	0.0175143	0.0127045	0.0162116	0.0163032	0.0158418
Hippuric acid	0.000499272	0.000440584	0.000559546	N.D.	0.00039184	0.00092949	0.000450204	0.000985236	0.000115953	3.74809e-05	0.000621664	0.000119869	0.000575457	0.000382476	0.000195975	0.000169749	0.000690631	0.0001171	0.000858198	0.00183062	0.000994384	0.001282	0.00331406	0.000390114	0.000288544	0.00134897	0.000123626	0.000571068	0.00019977	0.000650911	0.000388379	0.000536521	0.000547941	0.000515729	5.84572e-05	4.87626e-05	N.D.	6.29667e-05	N.D.	0.00037358	4.77594e-05	0.000819497	0.00054398	0.000117609	0.000131036	5.97089e-05	0.00053844	0.000270236	7.70942e-05
EDTA	N.D.	N.D.	N.D.	N.D.	N.D.	N.D.	N.D.	N.D.	N.D.	N.D.	N.D.	N.D.	N.D.	N.D.	N.D.	N.D.	N.D.	N.D.	N.D.	N.D.	0.133323	0.095113	0.114985	0.0793877	0.104347	0.0641192	0.123437	0.106443	0.106791	0.0997641	0.0992345	0.101359	0.107592	N.D.	N.D.	N.D.	N.D.	N.D.	N.D.	N.D.	N.D.	N.D.	N.D.	N.D.	N.D.	N.D.	N.D.	N.D.	N.D.
Thiaproline	0.000681867	0.000439013	0.000507602	0.000429732	0.000573166	0.000549625	0.000644983	0.00043076	0.000651857	0.000734679	0.000583013	0.000536393	0.000368282	0.000418783	0.000796617	0.000536599	0.000476138	0.000433931	0.00086798	0.000360673	0.000349306	0.00031629	0.000526462	0.000288119	0.000754067	N.D.	0.000475972	0.000472918	0.000493156	0.000542671	0.000342998	0.000405528	0.000495812	4.10169e-05	0.000104398	0.000372595	0.00013361	0.00019651	0.000124417	0.000507116	0.000435466	0.000347594	0.00102556	0.000495124	0.000484231	0.00047625	0.000480352	0.000623191	0.000234251
S-Methylcysteine	0.000739319	0.000639181	0.000423708	0.000723112	0.000624285	0.000378742	0.000666022	0.000564538	0.000525335	0.0010249	0.000472629	0.000654312	0.00132009	0.000857882	0.00128431	0.000630387	0.00046372	0.000792535	0.000760147	0.000903966	0.000681158	0.000736544	0.00169586	0.00101289	0.00104109	0.001439	0.000667261	0.00112494	0.0009519	0.000649974	0.000928466	0.000749802	0.00051041	N.D.	0.000320182	0.000281395	N.D.	N.D.	6.57666e-05	0.000325038	0.000229983	0.000530587	0.000304296	0.000332296	0.000503766	0.000535236	0.000614646	0.000779775	0.00075802
2-Hydroxyglutaric acid	N.D.	N.D.	N.D.	N.D.	N.D.	N.D.	N.D.	N.D.	N.D.	N.D.	N.D.	0.000193767	N.D.	N.D.	N.D.	N.D.	0.000262934	N.D.	N.D.	N.D.	N.D.	N.D.	N.D.	N.D.	0.000159142	N.D.	N.D.	N.D.	N.D.	N.D.	N.D.	N.D.	N.D.	0.00265215	0.00130759	0.000619426	N.D.	0.00134951	0.00121518	0.000775593	0.0257412	0.0310516	N.D.	N.D.	0.00072517	0.000651498	0.00466223	0.002804	0.00724891
UTP	6.74618e-05	4.53615e-05	6.74741e-05	6.54084e-05	6.43442e-05	5.10108e-05	N.D.	N.D.	4.92877e-05	5.00882e-05	N.D.	N.D.	N.D.	N.D.	N.D.	N.D.	N.D.	N.D.	6.24519e-05	N.D.	5.78031e-05	N.D.	N.D.	N.D.	6.53336e-05	N.D.	N.D.	6.89197e-05	N.D.	N.D.	N.D.	N.D.	N.D.	5.39184e-05	5.75602e-05	N.D.	N.D.	N.D.	N.D.	0.000108714	7.26503e-05	N.D.	N.D.	N.D.	5.13159e-05	N.D.	N.D.	0.000100159	5.20821e-05
Glycerophosphocholine	0.00218738	0.00397395	0.00252314	0.00137205	0.00173474	0.00182146	0.000989834	0.00170111	0.00175068	0.0040489	0.00224943	0.00103287	0.00142419	0.00166955	0.00370624	0.000871054	0.00146196	0.00121535	0.00216197	0.00136008	0.00269039	0.00095083	0.00122891	0.000861452	0.00191802	0.000874472	0.00212718	0.00187413	0.00209912	0.00142769	0.000998079	0.00133417	0.00181243	0.00314912	0.00250301	0.0012633	0.00252811	0.003682	0.00148323	0.0116909	0.00890659	0.00504456	0.00167461	0.00357717	0.00176639	0.00468509	0.00131215	0.00345128	0.00693793
1-Methyladenosine	6.39456e-05	6.20127e-05	6.57865e-05	5.84024e-05	5.84102e-05	4.96635e-05	5.32569e-05	5.2684e-05	5.09922e-05	4.19703e-05	7.3009e-05	6.20303e-05	4.54922e-05	6.81514e-05	7.4404e-05	4.69988e-05	6.32383e-05	4.76657e-05	8.70638e-05	8.22648e-05	4.42272e-05	5.4925e-05	7.54363e-05	4.25795e-05	6.59611e-05	7.04128e-05	5.55778e-05	4.00506e-05	6.36539e-05	4.79021e-05	4.64804e-05	6.36385e-05	5.86293e-05	4.2885e-05	4.98152e-05	4.75687e-05	5.47835e-05	5.11313e-05	4.37141e-05	7.95102e-05	3.84011e-05	5.07291e-05	5.27374e-05	3.33594e-05	5.50843e-05	5.82454e-05	7.13822e-05	5.03306e-05	3.95574e-05
5-Methoxyindoleacetic acid	0.000109401	0.000106335	0.000215222	0.000112051	0.000157561	7.91882e-05	0.000138297	0.000245808	9.99236e-05	0.000160146	7.30808e-05	0.000135715	0.000122969	0.000127798	0.000175117	0.000132681	0.000129591	0.000121689	0.000178139	0.000165767	6.10938e-05	0.000104205	6.16785e-05	0.000152607	8.16275e-05	0.000162916	9.7446e-05	0.000123492	9.93059e-05	0.00014952	0.000113798	0.000107988	0.000127265	6.14984e-05	8.37239e-05	5.56174e-05	0.000136274	9.56421e-05	7.44042e-05	0.000139884	8.58736e-05	0.000133629	8.81326e-05	6.47702e-05	0.00012727	0.000103516	0.000111295	0.000126268	0.000208012
Glucose 6-phosphate	0.000140028	0.000409975	0.000287911	0.000273056	0.000127204	0.000406143	0.000115429	0.000236253	0.000355051	0.000167301	0.00024911	0.000152817	0.000406338	0.000228353	0.000331027	0.000180249	0.000159605	0.000198911	0.000473543	0.000159153	0.000251815	0.000245181	0.000115349	0.000280031	0.000363527	0.000218054	0.00015795	0.000343258	0.0001119	0.000115994	0.000105895	0.000125796	0.00059116	N.D.	0.000102562	0.000113572	N.D.	5.70767e-05	0.000146243	0.000231568	0.000109053	0.000144965	N.D.	0.000190171	9.94931e-05	0.000221063	9.39924e-05	0.000177748	0.000301095
dGTP	N.D.	N.D.	N.D.	N.D.	N.D.	N.D.	N.D.	N.D.	N.D.	N.D.	N.D.	N.D.	N.D.	N.D.	N.D.	N.D.	N.D.	N.D.	N.D.	N.D.	0.000267983	N.D.	0.000111977	0.000101939	0.000304047	N.D.	0.000251033	0.000266963	0.000179359	0.000139492	0.000133052	0.000154716	0.000253483	N.D.	N.D.	N.D.	N.D.	N.D.	N.D.	N.D.	N.D.	N.D.	N.D.	N.D.	N.D.	N.D.	N.D.	N.D.	N.D.
2-Aminoisobutyric acid	0.00478408	0.00420159	0.00479485	0.00320441	0.00441905	0.00897045	0.00695741	0.00468177	0.00391544	0.00653618	0.00476881	0.00656085	0.00564226	0.0044699	0.00665297	0.00330617	0.00582491	0.00423879	0.00499952	0.00585148	0.00626295	0.00357413	0.00661965	0.00493036	0.00603843	0.00691014	0.00730656	0.00380281	0.00308964	0.004606	0.00711779	0.00754012	0.00626506	0.00580482	0.0083942	0.00775909	0.00144043	0.0045359	0.00658659	0.00981554	0.00523501	0.00694759	0.00335884	0.0036577	0.00464028	0.00695666	0.00329752	0.0048151	0.00589511
N-Methylnorsalsolinol	9.94526e-05	8.31356e-05	7.41759e-05	8.00418e-05	6.9678e-05	6.16539e-05	5.54307e-05	0.000126129	6.82453e-05	0.000157805	4.6529e-05	0.000132736	0.000128198	8.11018e-05	0.000119736	6.37391e-05	6.09357e-05	6.49538e-05	0.000129599	8.14896e-05	9.68116e-05	7.19518e-05	4.44836e-05	7.36924e-05	6.87025e-05	0.000167423	6.96565e-05	7.17707e-05	6.71274e-05	6.29173e-05	6.31877e-05	5.90184e-05	9.78196e-05	8.44704e-05	8.49983e-05	0.000110083	N.D.	0.000145655	0.000124886	0.000183271	0.000129868	0.000130501	4.77297e-05	4.69475e-05	9.57376e-05	N.D.	0.0001065	0.000147287	0.000182241
Anthranilic acid	N.D.	N.D.	N.D.	N.D.	N.D.	N.D.	N.D.	N.D.	N.D.	N.D.	N.D.	N.D.	N.D.	N.D.	N.D.	N.D.	N.D.	N.D.	N.D.	N.D.	8.76408e-05	N.D.	8.9763e-05	9.7696e-05	0.000143054	0.000100776	0.000189161	8.21038e-05	N.D.	7.12672e-05	8.80343e-05	6.99725e-05	0.000112809	N.D.	N.D.	N.D.	N.D.	N.D.	N.D.	N.D.	N.D.	N.D.	N.D.	N.D.	N.D.	N.D.	N.D.	N.D.	N.D.
Ethanolamine	0.00119466	0.00164716	0.001567	0.00101834	0.00178247	0.00137518	0.00130014	0.000991785	0.00115511	0.00141239	0.00136705	0.000955788	0.00150091	0.00115744	0.001551	0.00113911	0.00140942	0.00125034	0.00169118	0.00118177	0.00120893	0.000985198	0.00113455	0.00126905	0.00130826	0.00188562	0.00130497	0.00103683	0.000872494	0.00107494	0.00133651	0.0011095	0.00113137	0.000777209	0.00117428	0.000950893	0.000820378	0.00061931	0.000728281	0.00135597	0.00137854	0.0010152	0.000832844	0.000802534	0.00118933	0.00114085	0.00135344	0.00191606	0.00140998
Threonic acid	0.00242862	0.00198165	0.00320115	0.00206437	0.00242594	0.00178999	0.00168585	0.00214169	0.0025309	0.00320786	0.00371807	0.00192464	0.00176546	0.00245525	0.00340496	0.00205878	0.00267029	0.00206317	0.00163769	0.00200863	0.00377537	0.00225038	0.00273676	0.00150888	0.00173901	0.00288784	0.00171723	0.00228722	0.00195398	0.00146736	0.00200512	0.00290357	0.00189925	0.00292861	0.00199293	0.0020566	0.00173174	0.00191018	0.00310796	0.00289316	0.00318448	0.00335382	0.00360717	0.0039774	0.00454938	0.00253693	0.00315468	0.00259453	0.00354902
Isethionic acid	0.000137545	0.000152803	0.000256307	0.000164405	0.000164985	0.000136393	0.00015712	0.000225928	0.000228012	0.000296951	0.000381609	0.000232991	0.000188061	0.000161316	0.000133101	0.00023068	0.000249334	0.000173276	0.000130239	0.000176603	0.000226777	0.000313861	0.000195432	0.000141147	0.000189357	0.000195066	0.000138897	0.00018249	0.000226261	0.000163888	0.000154173	0.000357016	0.000190075	0.000157894	0.000173578	0.000109989	9.78705e-05	0.000217789	0.000175275	0.000198878	0.000154635	0.000216329	0.000210594	0.00016363	0.000202439	0.00019534	0.000173908	0.000156064	0.000213552
Penicillamine	N.D.	N.D.	N.D.	N.D.	N.D.	N.D.	N.D.	N.D.	N.D.	N.D.	N.D.	N.D.	N.D.	N.D.	N.D.	N.D.	N.D.	N.D.	N.D.	N.D.	N.D.	N.D.	N.D.	N.D.	N.D.	N.D.	N.D.	N.D.	N.D.	N.D.	5.39773e-05	N.D.	0.000124363	0.000239279	0.000462065	0.00023921	0.000150354	0.000188426	0.000139588	0.000435636	0.00022337	N.D.	8.20795e-05	N.D.	N.D.	N.D.	0.0001425	N.D.	N.D.
N5-Ethylglutamine	N.D.	0.000508305	0.000684445	N.D.	0.000486421	N.D.	N.D.	N.D.	N.D.	N.D.	0.00021252	N.D.	0.000370987	N.D.	N.D.	N.D.	N.D.	N.D.	N.D.	N.D.	0.000304265	0.000424178	0.000314657	0.000260446	0.000217489	0.000242294	0.000128508	0.000309271	0.00023434	0.000270786	0.000217623	0.000369237	0.000136932	N.D.	N.D.	N.D.	N.D.	N.D.	N.D.	N.D.	N.D.	0.000148816	N.D.	N.D.	N.D.	0.000120339	N.D.	N.D.	N.D.
Myristoleic acid	0.000158239	0.000334249	0.000536001	0.000218119	0.000207386	0.000445737	0.000327152	N.D.	0.000535872	0.000140042	0.000347293	0.00061362	0.00026548	0.000314674	0.000287961	0.000625065	0.000423789	0.000551951	0.000248231	0.000245133	0.0010529	0.000518283	0.000402807	0.000203275	0.000377923	0.000102614	7.70842e-05	0.00018021	0.000574555	0.000864938	0.000647729	0.00032781	5.03974e-05	0.000277887	0.000168644	0.000272479	0.000855275	0.000132384	0.000164067	0.000118293	8.8985e-05	0.000287694	0.000450566	0.000403353	N.D.	0.000256764	6.87714e-05	0.000100306	9.71988e-05
Cysteine glutathione disulfide	5.63839e-05	3.67509e-05	N.D.	N.D.	3.98515e-05	3.89882e-05	3.23734e-05	4.42545e-05	3.44293e-05	4.61753e-05	5.05389e-05	4.68298e-05	3.45085e-05	3.10809e-05	3.9853e-05	7.6557e-05	3.77456e-05	N.D.	6.99501e-05	N.D.	3.18761e-05	2.95026e-05	4.54564e-05	2.56853e-05	7.46839e-05	N.D.	3.20043e-05	3.05987e-05	6.36539e-05	N.D.	5.34061e-05	4.44873e-05	3.75508e-05	N.D.	N.D.	N.D.	N.D.	N.D.	N.D.	5.92351e-05	9.18913e-05	2.76635e-05	N.D.	3.24434e-05	4.12692e-05	5.31387e-05	2.7e-05	8.40242e-05	N.D.
Guanidinosuccinic acid	0.000131014	0.0001054	7.51727e-05	6.63663e-05	5.15336e-05	0.000106212	8.09723e-05	0.000121212	0.000126905	N.D.	0.00012385	0.000109858	6.03284e-05	8.39346e-05	6.13258e-05	8.13199e-05	9.90103e-05	7.94428e-05	5.07595e-05	7.3823e-05	0.000146438	9.36079e-05	6.41165e-05	6.73475e-05	7.90868e-05	8.50949e-05	5.65601e-05	7.66569e-05	0.000236117	7.66873e-05	4.49096e-05	7.88402e-05	0.000101176	5.61241e-05	5.7378e-05	0.000100441	N.D.	4.44289e-05	8.44565e-05	9.54918e-05	9.48582e-05	6.8584e-05	0.000111343	6.18332e-05	9.71455e-05	5.37308e-05	4.77352e-05	9.09447e-05	6.8615e-05
ATP	N.D.	0.000147148	0.000282222	0.0003061	0.000307202	0.000390111	0.000150898	0.00020651	0.00026876	0.000156057	6.78381e-05	N.D.	N.D.	0.000249321	0.000212782	N.D.	N.D.	N.D.	0.000202029	0.00024654	0.000200737	N.D.	0.000101861	0.000122448	0.000316702	N.D.	0.000186456	0.00023009	0.000168357	9.87817e-05	8.66417e-05	9.92977e-05	0.000176466	0.000209095	0.000270458	N.D.	0.000225025	N.D.	N.D.	0.000864541	0.000142812	N.D.	8.10358e-05	0.000156082	0.000223624	0.000172267	N.D.	0.000270089	N.D.
Succinic acid	0.0015937	0.00262359	0.00239683	0.00131497	0.00122732	0.00226367	0.000781867	0.00152031	0.00149646	0.00132921	0.00140379	N.D.	0.00125599	0.00128931	0.00235501	0.00091604	0.00138345	0.00105564	0.00139868	0.00141015	0.00197403	0.00112893	0.00118215	N.D.	0.0017735	N.D.	0.00152801	0.0011298	0.00158397	0.00139372	0.0011818	0.00104654	0.00176795	0.00233165	0.0015157	0.00137532	0.00302307	0.00192196	0.00149565	0.00204397	0.00344008	0.00473945	0.00123287	0.00146293	0.00157039	0.00184194	0.00150417	0.00201497	0.00436033
Pipecolic acid	0.00111946	0.000388632	0.000270372	0.000407288	0.000970107	0.000577474	0.000569911	0.000437706	0.00131828	0.000960636	0.0005585	0.00044803	0.00128149	0.00125319	0.00250057	0.000378372	0.00113377	0.000546139	0.00111771	0.000578524	0.000686926	0.000689544	0.00183886	0.000449187	0.000544387	0.000646476	0.000413109	0.000626232	0.000311403	0.000528241	0.000529777	0.000887362	0.000413762	0.000329353	0.000517306	0.000614376	0.000214669	0.000438416	0.000551939	0.000454798	0.000640102	0.000555338	0.000510473	0.000587339	0.000961687	0.000332672	0.00051494	0.000618298	0.000698684
Phosphoenolpyruvic acid	0.000149685	0.000369899	0.000135896	9.83165e-05	N.D.	0.000219589	5.97368e-05	0.000191253	0.000196551	0.000277529	N.D.	0.000105748	0.000148976	0.000138052	0.000200927	N.D.	0.000141784	0.000102067	0.000178867	9.70963e-05	0.000187145	N.D.	N.D.	0.00010405	0.000260227	N.D.	0.000189074	0.000138912	0.000116532	0.000120184	N.D.	0.000112547	0.000200393	N.D.	N.D.	N.D.	N.D.	N.D.	N.D.	N.D.	N.D.	7.20033e-05	N.D.	N.D.	N.D.	6.59449e-05	N.D.	N.D.	N.D.
Lauric acid	0.00318864	0.00339228	0.00311345	0.00245057	0.00372438	0.00316534	0.00397001	0.00201362	0.00301074	0.00289983	0.00390522	0.00333984	0.00272034	0.004015	0.00393256	0.00297085	0.00242049	0.00325506	0.00286733	0.00286307	0.00572107	0.00312677	0.00272158	0.00221552	0.00384155	0.00221719	0.00204535	0.00230774	0.00346123	0.0034382	0.00299668	0.00215107	0.00288925	0.00316831	0.00262729	0.00325401	0.00383814	0.00215349	0.0023812	0.00297298	0.0032061	0.00246248	0.00206699	0.00365842	0.00222887	0.00250622	0.00248618	0.00322558	0.0039174
Gly	0.0398429	0.0592135	0.0391921	0.0598847	0.0375311	0.0371795	0.0352906	0.0484287	0.0587355	0.0377254	0.0566988	0.0631211	0.0317017	0.0345498	0.0482287	0.0347237	0.0306762	0.0430164	0.0356076	0.0411647	0.0374546	0.0349852	0.0276979	0.0333463	0.050135	0.0457622	0.0330556	0.0318776	0.05532	0.0215064	0.0374689	0.0339589	0.0372726	0.0405281	0.0381409	0.0339537	0.0186521	0.0312194	0.0324802	0.043843	0.0432378	0.0347481	0.0418975	0.0288355	0.0466029	0.0289235	0.0349147	0.0462502	0.050512
Phosphocreatine	6.55303e-05	8.56829e-05	0.000121201	4.50107e-05	6.54991e-05	6.29133e-05	9.05386e-05	8.35285e-05	6.81638e-05	6.88286e-05	8.83325e-05	7.45256e-05	N.D.	5.49455e-05	0.00010369	5.31361e-05	7.8161e-05	6.85192e-05	0.00011496	9.30154e-05	5.92338e-05	N.D.	N.D.	7.10257e-05	7.70399e-05	N.D.	5.59951e-05	7.91102e-05	5.83386e-05	6.73512e-05	3.70706e-05	6.39665e-05	6.20621e-05	5.99252e-05	8.5817e-05	0.000118869	N.D.	0.000161414	7.7645e-05	0.000101568	0.00012601	6.37014e-05	N.D.	N.D.	3.48383e-05	0.000122224	N.D.	9.08655e-05	8.94419e-05
Pantothenic acid	N.D.	N.D.	N.D.	N.D.	N.D.	N.D.	N.D.	5.16274e-05	N.D.	N.D.	2.7167e-05	N.D.	N.D.	N.D.	N.D.	N.D.	N.D.	N.D.	3.54096e-05	5.53027e-05	5.99492e-05	4.00117e-05	4.93147e-05	N.D.	N.D.	6.77983e-05	N.D.	N.D.	N.D.	N.D.	N.D.	N.D.	5.66784e-05	7.05086e-05	N.D.	N.D.	N.D.	3.57606e-05	0.000136655	N.D.	N.D.	5.38029e-05	0.000286514	0.000123331	0.000465138	N.D.	N.D.	4.29251e-05	N.D.
10-Hydroxydecanoic acid	N.D.	0.000118382	N.D.	6.96239e-05	N.D.	N.D.	0.00013643	N.D.	N.D.	6.20139e-05	N.D.	N.D.	5.62228e-05	5.3568e-05	N.D.	N.D.	N.D.	8.16533e-05	4.77787e-05	N.D.	0.000124048	0.000120658	N.D.	N.D.	0.000112159	N.D.	N.D.	6.07406e-05	N.D.	9.6387e-05	0.000235642	6.93801e-05	N.D.	7.12237e-05	N.D.	9.00473e-05	0.000104421	5.1327e-05	6.38714e-05	6.88774e-05	N.D.	6.7533e-05	N.D.	N.D.	N.D.	7.06218e-05	6.07065e-05	N.D.	N.D.
Inosine	N.D.	N.D.	6.6534e-05	N.D.	N.D.	3.83693e-05	N.D.	N.D.	0.00102	4.50645e-05	4.84205e-05	0.000452176	0.000420413	0.000709843	5.33729e-05	0.000107796	N.D.	0.000285006	9.23807e-05	N.D.	N.D.	N.D.	0.00017307	0.00170708	N.D.	0.000428626	8.06247e-05	N.D.	N.D.	N.D.	N.D.	0.000209769	N.D.	N.D.	N.D.	N.D.	N.D.	N.D.	N.D.	N.D.	N.D.	N.D.	6.04055e-05	0.0002255	0.000128823	N.D.	N.D.	N.D.	N.D.
Homovanillic acid	0.000179622	0.000135839	0.000207953	0.000190378	0.00016911	N.D.	0.000241592	0.000143016	0.000128238	N.D.	0.000108668	0.000148737	0.000275101	0.000188865	0.000162513	0.000139204	0.000194934	0.000156027	0.000184081	0.000250762	0.000131488	0.000203798	0.000175622	0.000205386	0.000113424	N.D.	0.000158095	0.000200725	0.00016025	0.000224803	0.000129603	0.000185916	0.000210263	0.000117991	0.000135453	N.D.	0.000185594	0.000198016	0.000130038	0.000167252	N.D.	0.000158375	N.D.	0.000107626	0.00019114	0.000115365	0.000169069	0.000204742	0.000173343
Glucose 1-phosphate	N.D.	N.D.	0.000102238	N.D.	N.D.	N.D.	N.D.	N.D.	N.D.	N.D.	N.D.	N.D.	N.D.	N.D.	0.000133251	8.78177e-05	N.D.	N.D.	N.D.	N.D.	N.D.	N.D.	N.D.	N.D.	6.565e-05	N.D.	N.D.	N.D.	N.D.	N.D.	N.D.	N.D.	5.48838e-05	N.D.	N.D.	N.D.	N.D.	N.D.	N.D.	N.D.	N.D.	N.D.	N.D.	0.000197963	N.D.	0.000123627	N.D.	N.D.	N.D.
4-Methyl-2-oxovaleric acid	0.010337	0.00568113	0.0117176	0.00562661	0.0108328	0.0128343	0.0100457	0.00837366	0.00913335	0.0138584	0.00865118	0.00877802	0.0193679	0.00781909	0.0134756	0.00779541	0.00770668	0.00776593	0.0123268	0.00706847	0.00958229	0.00599316	0.00576519	0.00884127	0.00620464	0.00549899	0.00817863	0.0101152	0.00657373	0.00621307	0.00803037	0.00738763	0.011327	0.000715241	0.00157311	0.00205753	N.D.	N.D.	N.D.	0.00216683	0.00313112	0.00834823	0.0128484	0.00437954	0.00579822	0.0121624	0.00503834	0.0136676	0.0152065
GMP	5.21484e-05	6.2203e-05	N.D.	N.D.	N.D.	6.5221e-05	N.D.	N.D.	4.53926e-05	6.37176e-05	3.49517e-05	N.D.	6.34386e-05	5.63229e-05	5.43209e-05	N.D.	4.5646e-05	N.D.	6.80301e-05	N.D.	4.70723e-05	2.51787e-05	N.D.	N.D.	5.29946e-05	N.D.	N.D.	4.78684e-05	N.D.	N.D.	N.D.	N.D.	5.15938e-05	N.D.	N.D.	N.D.	N.D.	N.D.	N.D.	7.58716e-05	N.D.	N.D.	N.D.	N.D.	N.D.	5.69028e-05	5.23483e-05	N.D.	8.61175e-05
N-Acetylserine	N.D.	N.D.	0.000149598	N.D.	N.D.	N.D.	N.D.	N.D.	N.D.	N.D.	N.D.	N.D.	N.D.	N.D.	N.D.	N.D.	N.D.	N.D.	N.D.	0.000126972	0.000128318	N.D.	N.D.	N.D.	N.D.	0.000104236	N.D.	N.D.	N.D.	N.D.	N.D.	0.000128469	N.D.	N.D.	N.D.	N.D.	N.D.	N.D.	N.D.	0.000148128	N.D.	N.D.	N.D.	N.D.	N.D.	N.D.	0.000141353	N.D.	0.000139509
Ala	0.0988747	0.0722081	0.0619135	0.0778669	0.0676823	0.0652192	0.0584117	0.10687	0.0662642	0.0926215	0.0673809	0.0889187	0.110322	0.0764318	0.0881325	0.069119	0.0580379	0.0746079	0.100808	0.0898257	0.0791564	0.048133	0.0608003	0.0667338	0.0825293	0.12359	0.074906	0.0686845	0.0673111	0.0604089	0.0709031	0.0735645	0.0870008	0.0723639	0.0714386	0.087003	0.0359188	0.0917167	0.0781941	0.107354	0.0991859	0.0996419	0.0500548	0.0548691	0.102003	0.0536637	0.090246	0.101975	0.133202
Trigonelline	0.00233081	8.66323e-05	0.000564999	0.000133054	0.00211014	0.000840489	0.00237521	0.00174185	0.00109146	0.00024008	0.000284697	0.000880323	0.0002091	0.000936474	0.000538589	0.000676405	0.000888215	0.000372599	0.00177584	0.00142615	0.000605868	0.0015787	0.00152765	0.000191875	0.00045558	0.000418787	0.00100777	0.00174917	0.000816595	0.0018925	0.00180224	0.00022579	0.000700663	0.00019412	0.000631569	N.D.	0.000426761	N.D.	0.000325392	0.00127383	0.000337895	0.0016336	0.000502805	9.96966e-05	0.000157245	N.D.	0.00280932	0.00142722	0.000239298
Pro	0.0506036	0.0363125	0.0479113	0.0349385	0.0467186	0.0437373	0.0520401	0.0487531	0.055257	0.0453084	0.038712	0.059177	0.0698221	0.0843533	0.0771334	0.0351196	0.0336513	0.0558048	0.0746888	0.0480433	0.0776823	0.0279265	0.0459012	0.0341635	0.0600453	0.0626967	0.0639397	0.0472936	0.0285712	0.0351464	0.0389442	0.0511162	0.0657002	0.0513328	0.0516074	0.0745052	0.0457103	0.074725	0.0677072	0.0576593	0.0483937	0.0456444	0.0298308	0.0387129	0.0968492	0.0499722	0.0587652	0.0501424	0.0701279
GABA	N.D.	N.D.	N.D.	N.D.	N.D.	N.D.	N.D.	N.D.	N.D.	N.D.	N.D.	N.D.	N.D.	N.D.	0.000101444	N.D.	N.D.	N.D.	N.D.	N.D.	9.7995e-05	N.D.	N.D.	N.D.	N.D.	N.D.	N.D.	N.D.	N.D.	N.D.	N.D.	8.6292e-05	N.D.	N.D.	N.D.	N.D.	0.000792214	N.D.	N.D.	N.D.	N.D.	9.47915e-05	N.D.	0.000176263	N.D.	N.D.	N.D.	0.00013072	0.000175729
ADMA	0.000205563	0.000277238	0.000272034	0.000202236	0.000188653	0.000193084	0.000209146	0.000232902	0.000177438	0.000193666	0.000243464	0.000241979	0.000250002	0.00021271	0.00031414	0.000226589	0.00024325	0.000197084	0.000289188	0.00021966	0.000183121	0.000233117	0.000270439	0.000205483	0.000214166	0.000232608	0.000211507	0.000186075	0.000234582	0.000189777	0.000261318	0.000258727	0.000207974	0.000169347	0.000206413	0.000221612	0.000194318	0.000202521	0.000176577	0.000262145	0.000229898	0.000226289	0.000172766	0.000167713	0.000229489	0.000165041	0.0002415	0.000258434	0.00029025
Quinic acid	0.000204317	8.17491e-05	0.00020258	N.D.	0.000231309	7.73664e-05	0.000915653	0.000577457	0.000589654	N.D.	N.D.	0.000479788	9.3805e-05	0.000426248	9.79877e-05	N.D.	0.000175237	0.000291167	0.000663445	0.000662365	0.000432092	0.000621615	0.000239127	6.7105e-05	0.000248995	0.000230714	0.000124644	0.000744709	0.000383037	0.000372377	0.000124	N.D.	0.000445053	0.000228402	0.000239361	N.D.	0.000215264	N.D.	N.D.	0.000320668	4.91595e-05	0.000505141	9.14335e-05	N.D.	N.D.	N.D.	0.000113348	0.000542833	N.D.
3-Indoxylsulfuric acid	0.000315235	0.00113269	0.000838765	0.000651636	0.000487036	0.000701156	0.000740021	0.00128976	0.000243442	0.000338862	0.000259119	0.000647353	0.00117692	0.000619858	0.00105536	0.000665792	0.00111348	0.000700699	0.000737538	0.00107228	0.000901813	0.000222121	0.00142577	0.000883675	0.000394849	0.00156719	0.00115394	0.000934707	0.00025999	0.000422965	0.00141098	0.00140584	0.00113312	0.000588526	0.000547196	0.000793289	5.68985e-05	0.000215265	0.000224293	0.00177682	0.000379275	0.000396577	0.00112476	0.000723673	0.000797671	0.000951601	0.000523483	0.000817937	0.000906134
3-Aminobutyric acid	N.D.	N.D.	0.000133899	N.D.	0.000139273	N.D.	0.000133841	0.000120666	N.D.	N.D.	N.D.	N.D.	N.D.	N.D.	0.000105332	N.D.	0.000103122	0.000118711	0.000189746	N.D.	0.000110272	N.D.	0.000167764	N.D.	0.000164986	N.D.	0.000131783	0.000143061	0.000113414	N.D.	0.000145225	0.000137337	N.D.	N.D.	N.D.	N.D.	N.D.	N.D.	N.D.	N.D.	N.D.	N.D.	0.00027026	0.000146339	N.D.	N.D.	0.000171	N.D.	0.000116719
7-Methylguanine	N.D.	N.D.	N.D.	N.D.	N.D.	N.D.	N.D.	N.D.	N.D.	N.D.	N.D.	N.D.	N.D.	N.D.	N.D.	N.D.	N.D.	N.D.	N.D.	N.D.	3.35032e-05	6.0339e-05	7.02186e-05	N.D.	3.76327e-05	4.41233e-05	N.D.	5.47893e-05	N.D.	N.D.	5.53338e-05	3.39058e-05	3.23203e-05	N.D.	N.D.	N.D.	N.D.	N.D.	N.D.	N.D.	N.D.	N.D.	N.D.	N.D.	N.D.	N.D.	N.D.	N.D.	N.D.
Gluconic acid	N.D.	0.000576669	0.000436133	0.000392314	0.000369732	N.D.	0.000370088	0.000422728	0.00044254	N.D.	0.000401468	0.000458293	0.000391906	0.000362426	N.D.	0.00039677	0.000358915	0.000396398	0.000289825	0.000352783	0.000401331	0.00047316	0.000373584	0.000404892	0.000292024	N.D.	N.D.	0.000280372	N.D.	0.000298291	0.000444559	0.000513869	0.000453278	0.000411038	0.000358069	0.000382467	N.D.	0.00041903	N.D.	N.D.	0.000443369	N.D.	N.D.	N.D.	0.000546898	N.D.	0.000450313	N.D.	0.000441827
AMP	0.000208593	0.000335478	0.000289491	0.000166037	0.000276185	0.000308494	0.000236147	0.000246425	0.000241195	0.000359817	0.000264362	0.000280844	0.000558621	0.000268758	0.000318122	0.000346657	0.000252773	0.000284837	0.000391931	0.000328439	0.000271131	0.000173259	0.000255003	0.000248816	0.000311482	N.D.	0.000209436	0.000235185	0.000193111	0.000188583	0.000163082	0.000165686	0.000287131	0.000179204	0.000283166	4.05057e-05	0.000181741	N.D.	N.D.	0.000459335	0.000276289	0.000232295	0.000162072	0.000334809	0.000270389	0.000548761	0.000627447	0.000481027	0.000952517
Homoserine	N.D.	N.D.	N.D.	N.D.	N.D.	N.D.	N.D.	N.D.	N.D.	N.D.	N.D.	N.D.	N.D.	N.D.	N.D.	N.D.	N.D.	N.D.	N.D.	N.D.	N.D.	N.D.	N.D.	7.33102e-05	N.D.	9.00146e-05	N.D.	N.D.	N.D.	N.D.	7.3469e-05	N.D.	7.29938e-05	N.D.	N.D.	N.D.	N.D.	N.D.	N.D.	N.D.	N.D.	0.000148739	N.D.	N.D.	N.D.	N.D.	N.D.	N.D.	N.D.
Sulfotyrosine	6.22193e-05	0.00015059	7.72713e-05	6.10569e-05	5.69199e-05	6.88646e-05	6.67372e-05	7.95216e-05	9.04855e-05	5.46881e-05	9.91357e-05	N.D.	0.00010508	0.000112799	8.53829e-05	7.6045e-05	7.08139e-05	9.24138e-05	8.93729e-05	0.000126507	N.D.	0.000105202	6.3224e-05	6.3335e-05	5.37856e-05	4.8475e-05	7.81023e-05	8.60826e-05	8.49746e-05	6.98955e-05	0.000116959	0.000120952	6.29594e-05	6.5646e-05	6.74277e-05	6.6367e-05	0.000132292	6.82958e-05	5.90102e-05	9.53337e-05	N.D.	7.48771e-05	5.33087e-05	N.D.	5.36698e-05	N.D.	5.11753e-05	7.96548e-05	7.8044e-05
Pyruvic acid	0.00378338	0.00334446	0.00327653	0.00318951	0.00247643	0.00556261	0.00359354	0.00533057	0.00243097	0.00448085	0.0030821	0.00402422	0.00709175	0.00367017	0.00312045	0.00273364	0.00355289	0.00357217	0.00279045	0.002981	0.00512902	0.00240594	0.00285983	0.00240432	0.00249597	0.00484133	0.00360623	0.0050365	0.00347947	0.00397117	0.00302772	0.00280356	0.00532059	N.D.	N.D.	N.D.	N.D.	N.D.	N.D.	N.D.	N.D.	N.D.	N.D.	N.D.	N.D.	N.D.	0.00373184	0.0020989	0.00326851
γ-Butyrobetaine	0.000813292	0.00120764	0.00086461	0.000825758	0.0011842	0.000914056	0.00103564	0.000879549	0.000862957	0.00182083	0.000864986	0.00104154	0.00141526	0.000946106	0.00110493	0.00086335	0.000957292	0.00105968	0.00123609	0.000892164	0.000745058	0.0010096	0.00103373	0.000866268	0.00109949	0.00106526	0.00104616	0.00109082	0.00065431	0.000621409	0.000928966	0.00100927	0.0010063	0.00105328	0.000758737	0.000982712	0.000487985	0.00104481	0.000847302	0.00121007	0.000786671	0.000972053	0.00052354	0.000792305	0.00103402	0.00070975	0.00086594	0.00104408	0.00132102
N-Methylproline	N.D.	0.000246481	N.D.	0.00106854	N.D.	0.000380599	0.000151542	N.D.	0.00039912	N.D.	N.D.	0.000957323	0.000602382	0.000259736	0.000254317	0.000399665	N.D.	N.D.	N.D.	N.D.	N.D.	N.D.	0.00130621	0.000174523	N.D.	0.000244754	N.D.	N.D.	N.D.	N.D.	N.D.	N.D.	N.D.	N.D.	0.000209536	0.000762787	N.D.	0.00014531	N.D.	0.00241298	N.D.	0.000959256	N.D.	N.D.	0.000563602	0.000211815	0.000587293	0.000695611	0.00132753
Aminoacetone	N.D.	N.D.	N.D.	N.D.	N.D.	N.D.	N.D.	N.D.	N.D.	N.D.	N.D.	N.D.	N.D.	N.D.	N.D.	N.D.	N.D.	N.D.	N.D.	N.D.	0.000633824	0.000591935	0.00087446	0.000705658	0.000802	0.000915136	0.000727423	0.000599558	N.D.	N.D.	0.000475728	0.000661349	0.000560686	N.D.	N.D.	N.D.	N.D.	N.D.	N.D.	N.D.	N.D.	N.D.	N.D.	N.D.	N.D.	N.D.	N.D.	N.D.	N.D.
Perillic acid	N.D.	N.D.	N.D.	N.D.	N.D.	N.D.	N.D.	N.D.	N.D.	N.D.	N.D.	N.D.	N.D.	N.D.	N.D.	N.D.	N.D.	N.D.	N.D.	N.D.	0.000453411	0.00122179	0.000526867	0.000344874	0.00111289	0.000569373	0.00116921	0.00106866	0.000224813	0.000286168	0.001042	0.000981294	0.000570523	N.D.	N.D.	N.D.	N.D.	N.D.	N.D.	N.D.	N.D.	N.D.	N.D.	N.D.	N.D.	N.D.	N.D.	N.D.	N.D.
Morpholine	N.D.	N.D.	N.D.	N.D.	N.D.	N.D.	N.D.	N.D.	N.D.	N.D.	N.D.	N.D.	N.D.	N.D.	N.D.	N.D.	N.D.	N.D.	N.D.	N.D.	0.000117446	N.D.	N.D.	N.D.	0.000192483	N.D.	N.D.	N.D.	N.D.	N.D.	N.D.	N.D.	0.000227569	N.D.	N.D.	N.D.	N.D.	N.D.	N.D.	N.D.	N.D.	N.D.	N.D.	N.D.	N.D.	N.D.	N.D.	N.D.	N.D.
Octanoylcarnitine	N.D.	0.000127808	0.000190133	8.37423e-05	0.000132148	0.000106831	0.000160547	N.D.	9.8994e-05	8.33059e-05	0.000151541	0.000334104	0.000175903	0.000106598	0.000112048	0.000134833	8.03431e-05	0.000117065	0.000141977	0.000215095	0.000125064	9.57264e-05	0.000107893	4.77013e-05	8.39052e-05	N.D.	N.D.	0.000105333	7.97289e-05	9.80748e-05	0.00027724	0.000140392	N.D.	N.D.	8.41763e-05	9.31286e-05	8.24328e-05	N.D.	8.05465e-05	0.000239962	N.D.	9.84697e-05	4.01399e-05	N.D.	N.D.	9.33258e-05	N.D.	5.71113e-05	5.64873e-05
Citraconic acid	N.D.	N.D.	N.D.	N.D.	N.D.	N.D.	0.000431069	N.D.	N.D.	N.D.	N.D.	N.D.	N.D.	N.D.	N.D.	0.000165454	N.D.	N.D.	N.D.	N.D.	N.D.	N.D.	N.D.	N.D.	N.D.	N.D.	N.D.	N.D.	N.D.	N.D.	0.000438381	N.D.	N.D.	N.D.	N.D.	N.D.	N.D.	N.D.	N.D.	N.D.	0.000826067	N.D.	N.D.	N.D.	N.D.	N.D.	N.D.	N.D.	N.D.
Argininosuccinic acid	1.142e-05	N.D.	N.D.	N.D.	N.D.	1.896e-05	N.D.	N.D.	N.D.	N.D.	N.D.	N.D.	N.D.	N.D.	N.D.	N.D.	N.D.	N.D.	2.30121e-05	N.D.	N.D.	N.D.	N.D.	N.D.	N.D.	N.D.	N.D.	N.D.	N.D.	N.D.	N.D.	N.D.	N.D.	N.D.	N.D.	N.D.	N.D.	1.948e-05	N.D.	N.D.	N.D.	N.D.	N.D.	N.D.	2.9742e-05	N.D.	N.D.	N.D.	N.D.
Butyrylcarnitine	0.000108412	0.000145077	0.000112717	0.00016483	N.D.	0.000105593	6.71534e-05	7.51624e-05	0.000102291	0.000169468	0.000551085	N.D.	0.000248691	0.000137274	0.000134758	0.000154585	0.000140456	0.000185394	0.000227213	0.000197263	0.00013882	0.000191374	0.000149015	N.D.	0.000215163	0.000107464	N.D.	0.000109979	0.000129085	N.D.	0.000208269	0.000168411	0.000121552	N.D.	N.D.	N.D.	N.D.	N.D.	N.D.	N.D.	N.D.	N.D.	N.D.	N.D.	N.D.	N.D.	N.D.	N.D.	N.D.
Stachydrine	0.000555784	0.00788097	0.00119495	0.00664709	0.000218479	0.0044855	0.00163893	0.0006333	0.00452382	0.00168159	0.000327822	0.0110865	0.0108321	0.00203896	0.00251595	0.00377062	0.0010281	0.0017908	0.00455432	0.000553371	0.000623988	0.00215612	0.0120399	0.00287874	0.000363368	0.00594327	0.000367027	0.000331058	0.00151065	0.000839971	0.00157027	0.000578112	0.000998571	0.00134771	0.00322928	0.00579913	0.00891923	0.00212699	0.000446994	0.0148795	0.00184122	0.00897147	0.000695524	0.000836046	0.00754065	0.00190833	0.00667331	0.0043018	0.00567803
Lys	0.042284	0.0360509	0.0326133	0.0283189	0.0527054	0.0518	0.0396354	0.0490819	0.0351423	0.046404	0.0422233	0.0464001	0.0554443	0.0485123	0.0702122	0.0399239	0.0633206	0.0498936	0.0660464	0.0566903	0.0418249	0.0387206	0.0491853	0.0408449	0.0454728	0.0640823	0.0478892	0.0396113	0.0333818	0.0270096	0.0342406	0.04859	0.0462269	0.0394548	0.0450398	0.0497373	0.0217972	0.0487742	0.037074	0.0529779	0.067742	0.0598139	0.0560149	0.032234	0.0542725	0.0364369	0.0451056	0.0750828	0.084589
Alliin	N.D.	N.D.	6.61187e-05	N.D.	N.D.	4.99729e-05	0.000306344	0.000257332	3.94136e-05	0.000150347	N.D.	N.D.	N.D.	N.D.	5.48751e-05	N.D.	N.D.	N.D.	N.D.	2.89434e-05	N.D.	N.D.	2.46738e-05	8.96693e-05	3.39774e-05	4.74287e-05	N.D.	N.D.	N.D.	N.D.	N.D.	N.D.	N.D.	N.D.	N.D.	N.D.	N.D.	7.23439e-05	N.D.	N.D.	N.D.	N.D.	N.D.	N.D.	N.D.	N.D.	N.D.	1.964e-05	N.D.
Cystathionine	N.D.	N.D.	N.D.	N.D.	N.D.	0.000210103	N.D.	N.D.	N.D.	N.D.	N.D.	N.D.	0.000116312	N.D.	N.D.	N.D.	N.D.	N.D.	N.D.	N.D.	N.D.	N.D.	N.D.	8.21777e-05	N.D.	N.D.	N.D.	N.D.	N.D.	N.D.	N.D.	N.D.	0.000215781	N.D.	N.D.	N.D.	0.000144429	7.80788e-05	N.D.	N.D.	N.D.	N.D.	7.78542e-05	N.D.	7.13632e-05	N.D.	N.D.	8.45135e-05	N.D.
Imidazolelactic acid	7.52881e-05	8.8345e-05	0.000134397	7.89156e-05	9.7019e-05	N.D.	7.55379e-05	N.D.	7.49931e-05	0.000189382	9.48739e-05	7.20104e-05	8.70499e-05	7.17127e-05	0.000114522	6.47897e-05	0.000107974	0.000149748	0.000131593	8.01974e-05	N.D.	N.D.	N.D.	N.D.	N.D.	N.D.	N.D.	N.D.	N.D.	N.D.	N.D.	N.D.	N.D.	5.82359e-05	N.D.	N.D.	0.000132751	7.84934e-05	N.D.	9.89107e-05	7.84128e-05	N.D.	4.90599e-05	6.51157e-05	7.31231e-05	5.90595e-05	8.39116e-05	0.000122471	9.53121e-05
N2-Phenylacetylglutamine	N.D.	0.000239838	0.000231182	9.28772e-05	0.00011186	0.000236229	0.000260726	0.000211749	N.D.	5.87769e-05	0.000132499	8.09583e-05	0.000254656	0.000139889	0.000135952	9.1954e-05	0.000234327	0.000225021	N.D.	0.000363337	0.000133205	9.38593e-05	0.000739159	0.000239165	0.000132091	0.000479919	0.000206964	0.000294987	4.90739e-05	8.35154e-05	0.000319267	0.000288205	0.000233742	0.000190073	N.D.	0.000195674	N.D.	0.000114574	N.D.	0.000374645	N.D.	6.24242e-05	0.000159926	0.000276369	0.000580638	0.000143738	N.D.	9.29306e-05	7.26616e-05
GDP	0.000105262	0.000107073	0.000131472	0.000124833	0.000100971	0.000132507	5.97368e-05	7.73641e-05	8.17965e-05	7.20656e-05	5.97356e-05	5.03636e-05	4.32946e-05	0.000140195	9.39362e-05	5.04315e-05	7.67541e-05	5.93411e-05	9.43448e-05	6.12129e-05	0.000107737	N.D.	4.22898e-05	5.85095e-05	0.000112	N.D.	8.52289e-05	8.42054e-05	7.03537e-05	5.7473e-05	N.D.	4.74406e-05	9.1822e-05	5.17731e-05	7.81922e-05	N.D.	9.18339e-05	N.D.	N.D.	0.000172118	0.00012461	N.D.	N.D.	6.93967e-05	7.9877e-05	9.13562e-05	4.76561e-05	9.1308e-05	0.00012886
Sarcosine	0.000368714	0.000590013	0.000478281	0.000496098	0.000475981	0.000487971	0.000411072	0.000608636	0.000401267	0.000632173	0.000320861	0.000946115	0.000788777	0.000601626	0.000741654	0.000348744	0.000633041	0.000462086	0.000570816	0.00042683	0.000415499	0.000505545	0.000816711	0.000608803	0.000732883	0.000571835	0.000644261	0.000559187	0.000614567	0.000251962	0.00077346	0.00067193	0.000894428	0.0003564	0.000512702	0.000566245	0.000288171	0.000428535	0.000491803	0.000765286	0.000572964	0.000533959	0.000588484	0.00027573	0.000470768	0.000440134	0.000460852	0.000864988	0.000680289
β-Ala	0.000518633	0.00077391	0.000889197	0.000405358	0.000392136	0.000729636	0.000565642	0.000789557	0.000397126	0.00093136	0.000468846	0.000381394	0.000740826	0.000555571	0.00102575	0.000387968	0.000344727	0.000907542	0.000831758	0.00064804	0.00055284	0.000321076	0.000495863	0.00031648	0.000618406	0.000573834	0.00100769	0.000593951	0.000685895	0.000402041	0.000319794	0.000589513	0.000431249	0.00044014	0.000683521	0.000581431	0.000313846	0.000681428	0.000521519	0.000842172	0.000572879	0.0005453	0.000288021	0.000422451	0.0016967	0.000409864	0.000469411	0.000927342	0.000776171
Ibuprofen	N.D.	N.D.	N.D.	0.00393048	N.D.	N.D.	N.D.	0.00214462	N.D.	N.D.	N.D.	N.D.	N.D.	N.D.	N.D.	N.D.	N.D.	N.D.	N.D.	N.D.	N.D.	N.D.	N.D.	N.D.	N.D.	N.D.	N.D.	N.D.	N.D.	N.D.	N.D.	N.D.	N.D.	N.D.	N.D.	N.D.	N.D.	N.D.	N.D.	N.D.	N.D.	N.D.	N.D.	N.D.	N.D.	N.D.	N.D.	N.D.	N.D.
Paraxanthine	0.000560387	0.00102532	0.000927656	0.00179439	0.00128378	0.000366133	0.000904281	0.00111643	0.000470049	N.D.	0.000960011	0.000797258	0.00064312	0.000491548	0.000331195	0.000546615	0.000941091	0.000254135	0.00118226	0.00107151	0.000576432	0.00104146	0.000550606	N.D.	0.00045774	0.000510185	0.000339279	0.000725237	0.000312373	0.000990489	0.000597962	0.000520062	0.00056053	0.000418291	N.D.	N.D.	0.00029006	0.000327517	N.D.	0.000888288	N.D.	0.000892358	0.000192797	N.D.	N.D.	0.00029959	0.000856499	0.000447174	N.D.
SDMA	0.000213289	0.000324835	0.000278097	0.000162175	0.000178628	0.000211031	0.000197812	0.000228453	0.000208416	0.000225561	0.00031844	0.000226933	0.000291478	0.000296887	0.000343213	0.000229041	0.000271209	0.000298014	0.000298243	0.000214061	0.000204495	0.000276037	0.000320052	0.000164126	0.000274312	0.00027381	0.000228614	0.000203137	0.00024468	0.000226986	0.00028895	0.000285479	0.000265354	0.000213532	0.000218332	0.000190837	0.00020239	0.000217792	0.000178062	0.000303411	0.000240918	0.000255025	0.000306253	0.000144583	0.000255447	0.000235276	0.000289411	0.000233129	0.000282599
N-Acetylhistidine	N.D.	N.D.	N.D.	N.D.	N.D.	N.D.	N.D.	N.D.	N.D.	N.D.	N.D.	N.D.	N.D.	N.D.	N.D.	N.D.	N.D.	N.D.	N.D.	N.D.	N.D.	N.D.	N.D.	1.988e-05	N.D.	2.34453e-05	N.D.	N.D.	N.D.	N.D.	N.D.	N.D.	N.D.	N.D.	N.D.	N.D.	N.D.	N.D.	N.D.	N.D.	N.D.	N.D.	N.D.	N.D.	N.D.	N.D.	N.D.	N.D.	N.D.
Nicotinamide	0.00025759	0.000363442	0.000291388	0.000209476	0.000216325	0.0002781	0.000133065	0.000209253	0.000244456	0.000197395	0.000186268	0.000134348	0.000157952	0.000204859	0.000282682	0.000140716	0.000196623	0.000139375	0.000235604	0.000221383	0.000279933	9.30587e-05	0.000171213	0.000135689	0.000255786	0.000105389	0.000279935	0.000208824	0.00016382	0.000116752	0.00012509	0.000128991	0.000210004	0.000140757	0.000174682	6.70944e-05	7.91698e-05	5.56225e-05	6.3968e-05	0.000337123	0.000167507	N.D.	8.87303e-05	0.000194966	0.000156981	0.000216329	0.000102265	0.000197128	0.000221635
Glycocholic acid	3.58692e-05	0.000174316	N.D.	0.000121026	N.D.	4.84603e-05	N.D.	0.000112347	N.D.	0.000209041	N.D.	N.D.	3.66801e-05	5.58638e-05	8.01309e-05	N.D.	N.D.	0.000173909	7.42147e-05	N.D.	N.D.	4.17568e-05	N.D.	N.D.	N.D.	N.D.	N.D.	3.03032e-05	N.D.	N.D.	4.55479e-05	2.45039e-05	0.000124274	N.D.	9.37409e-05	N.D.	0.000240823	9.0874e-05	6.56269e-05	7.28307e-05	N.D.	N.D.	0.000107278	N.D.	0.000103887	3.19591e-05	N.D.	7.40495e-05	0.000419031
N-Acetylaspartic acid	5.57353e-05	5.8761e-05	8.92808e-05	N.D.	5.98896e-05	5.40472e-05	N.D.	6.73468e-05	6.75645e-05	7.68359e-05	8.16599e-05	5.06774e-05	6.43406e-05	N.D.	5.58215e-05	N.D.	N.D.	5.22201e-05	3.90476e-05	7.40183e-05	6.45277e-05	6.73094e-05	6.05545e-05	5.1422e-05	6.02715e-05	6.89644e-05	N.D.	N.D.	6.73137e-05	N.D.	N.D.	5.71282e-05	4.93506e-05	7.20819e-05	6.44375e-05	6.4186e-05	3.26235e-05	5.51134e-05	6.41415e-05	6.69008e-05	6.51831e-05	6.99278e-05	7.47642e-05	5.64913e-05	5.7593e-05	N.D.	4.51633e-05	5.94461e-05	7.88355e-05
Citrulline	0.00639587	0.0129575	0.00763264	0.00816105	0.00887935	0.0053027	0.00740039	0.00809592	0.0103203	0.00951218	0.0103534	0.0076278	0.0124076	0.0100836	0.00969814	0.00730037	0.00797337	0.0101809	0.00857919	0.0097784	0.00769923	0.0114057	0.00944962	0.00961182	0.0106351	0.0073915	0.00782739	0.00768772	0.00652323	0.00675852	0.0104295	0.0108641	0.00752594	0.00758488	0.0103282	0.006135	0.00520829	0.00697189	0.0092673	0.00932528	0.00774591	0.00900626	0.00690625	0.00595179	0.0148993	0.00615092	0.00864343	0.00868658	0.00800483
Gluconolactone	N.D.	N.D.	N.D.	N.D.	N.D.	N.D.	N.D.	0.000161018	N.D.	N.D.	0.000175297	N.D.	0.000194674	0.000115177	0.000160561	0.000181902	N.D.	N.D.	N.D.	N.D.	0.000181568	N.D.	N.D.	N.D.	N.D.	0.000191098	0.000136366	0.000114224	0.000178279	N.D.	0.000191062	0.000220201	0.000172999	0.000179256	N.D.	0.000131376	N.D.	0.000149386	0.000151631	0.000179852	0.000201415	0.000175636	8.5444e-05	N.D.	0.000276213	N.D.	0.000146559	0.000164763	0.000205275
threo-3-Hydroxyaspartic acid	N.D.	N.D.	3.18965e-05	N.D.	N.D.	N.D.	N.D.	N.D.	3.80333e-05	N.D.	N.D.	N.D.	N.D.	2.92193e-05	N.D.	N.D.	N.D.	2.30508e-05	N.D.	N.D.	N.D.	N.D.	N.D.	N.D.	N.D.	N.D.	N.D.	N.D.	N.D.	N.D.	N.D.	N.D.	N.D.	3.25699e-05	N.D.	N.D.	N.D.	3.7312e-05	N.D.	N.D.	N.D.	N.D.	N.D.	N.D.	N.D.	3.55245e-05	N.D.	N.D.	N.D.
Ile	0.0284362	0.0264558	0.0359757	0.0249947	0.0366582	0.0392975	0.0348631	0.035639	0.0324978	0.0308037	0.0300481	0.035225	0.0464465	0.0305218	0.0479798	0.0283991	0.0301551	0.0419026	0.0532169	0.0294892	0.0250903	0.0194179	0.0337495	0.0369734	0.0277971	0.0306593	0.043385	0.0323564	0.0304874	0.0254463	0.0247813	0.0390177	0.052026	0.0362622	0.0417401	0.031677	0.022802	0.0546424	0.0335338	0.035847	0.0294183	0.0286872	0.0318944	0.0222099	0.041456	0.0366683	0.0241283	0.0406172	0.055125
Malic acid	0.00174835	0.00182614	0.00242575	0.00144456	0.00135436	0.00168773	0.00115756	0.00183917	0.00150575	0.00204254	0.00179032	0.00106485	0.00211121	0.00164086	0.0015504	0.00120495	0.00104392	0.00109504	0.00120368	0.0011629	0.00199277	0.00128387	0.00124425	0.00128661	0.00160376	0.00131599	0.00135072	0.00130545	0.00159497	0.00160715	0.0019998	0.0011883	0.00181969	0.00132579	0.00104416	0.000868847	0.000908063	0.00107296	0.000940787	0.00131734	0.00266675	0.00355738	0.00117015	0.00156873	0.0013463	0.00154323	0.00178102	0.00240941	0.00323067
Taurocholic acid	N.D.	4.47469e-05	N.D.	N.D.	N.D.	2.42909e-05	N.D.	N.D.	N.D.	N.D.	N.D.	N.D.	N.D.	N.D.	N.D.	N.D.	N.D.	N.D.	N.D.	N.D.	N.D.	N.D.	N.D.	N.D.	N.D.	N.D.	N.D.	N.D.	N.D.	N.D.	N.D.	N.D.	N.D.	N.D.	N.D.	N.D.	N.D.	N.D.	3.52441e-05	N.D.	N.D.	N.D.	6.71722e-05	N.D.	N.D.	N.D.	N.D.	N.D.	9.7832e-05
His	0.0203593	0.0222788	0.0240146	0.0192019	0.0247582	0.0225294	0.0202272	0.0245235	0.0187444	0.0274696	0.0215852	0.0203197	0.0242703	0.0215443	0.0341893	0.0194321	0.0245204	0.0220496	0.028868	0.0262047	0.021432	0.0193618	0.0241643	0.0254165	0.0215491	0.0297869	0.0202229	0.0186776	0.0164654	0.0221801	0.0220637	0.0200376	0.0358827	0.0172502	0.01841	0.0211905	0.0133115	0.0184844	0.0159109	0.0245117	0.0227157	0.0236835	0.0255602	0.0168531	0.0284759	0.0279102	0.025549	0.0241464	0.0359524
Glucuronic acid	N.D.	N.D.	0.000190413	N.D.	N.D.	N.D.	N.D.	0.000230397	N.D.	N.D.	0.000182384	N.D.	0.000184904	N.D.	N.D.	N.D.	N.D.	N.D.	N.D.	0.000189971	N.D.	0.000229725	0.000189813	N.D.	N.D.	0.000199064	N.D.	N.D.	N.D.	N.D.	N.D.	0.000225094	0.000151342	N.D.	0.000206918	N.D.	0.000303244	0.000237282	N.D.	N.D.	N.D.	0.000216489	N.D.	N.D.	0.000171837	N.D.	N.D.	N.D.	0.000175876
Ribulose 5-phosphate	N.D.	8.55599e-05	9.62336e-05	N.D.	N.D.	N.D.	N.D.	4.73123e-05	0.000230259	N.D.	N.D.	0.000161446	0.000120563	0.000214119	8.40324e-05	6.37951e-05	N.D.	N.D.	N.D.	N.D.	8.88507e-05	N.D.	9.5398e-05	0.000385891	7.48252e-05	0.000166581	5.1341e-05	N.D.	4.96529e-05	N.D.	N.D.	0.000102432	N.D.	N.D.	N.D.	N.D.	7.7834e-05	N.D.	N.D.	4.72867e-05	6.93834e-05	6.72137e-05	N.D.	9.50856e-05	N.D.	0.000132669	N.D.	0.000107534	0.000188224
Cholic acid	N.D.	0.000361417	N.D.	N.D.	N.D.	N.D.	N.D.	N.D.	7.61037e-05	N.D.	N.D.	N.D.	0.0001371	5.63229e-05	8.22317e-05	N.D.	3.65794e-05	N.D.	5.48121e-05	N.D.	N.D.	0.000130381	N.D.	N.D.	N.D.	3.63146e-05	5.80313e-05	N.D.	N.D.	N.D.	N.D.	N.D.	N.D.	7.56574e-05	N.D.	N.D.	4.2128e-05	0.000831329	N.D.	0.000134866	N.D.	7.82298e-05	N.D.	N.D.	0.000787785	N.D.	N.D.	N.D.	9.02334e-05
Phe	0.0209976	0.0238429	0.0257199	0.0174854	0.0235935	0.0269449	0.020407	0.021298	0.021249	0.0224414	0.0235229	0.0211283	0.0272719	0.0210849	0.0268859	0.0221871	0.0232696	0.0258395	0.0314339	0.0237093	0.0227058	0.019241	0.0227769	0.0215848	0.0195458	0.0235947	0.0206804	0.0236231	0.0188455	0.0232128	0.0201161	0.0211023	0.0294737	0.0207039	0.0232871	0.0195895	0.0138209	0.0199088	0.0219187	0.0194763	0.027645	0.0274329	0.031627	0.0161938	0.0312203	0.0267897	0.0251239	0.0265094	0.0299213
2-Phosphoglyceric acid	0.000118644	0.000165219	0.000101448	6.58163e-05	0.000126379	0.000139187	N.D.	N.D.	0.000163593	0.000150435	N.D.	N.D.	N.D.	0.000122135	N.D.	N.D.	N.D.	N.D.	N.D.	8.82309e-05	0.000106735	N.D.	N.D.	N.D.	0.000131458	N.D.	0.000125807	N.D.	7.94736e-05	N.D.	0.000116528	N.D.	N.D.	N.D.	N.D.	N.D.	N.D.	N.D.	N.D.	N.D.	N.D.	N.D.	N.D.	N.D.	N.D.	N.D.	N.D.	N.D.	N.D.
3-Methoxytyrosine	N.D.	4.20316e-05	2.9986e-05	N.D.	N.D.	N.D.	N.D.	3.20006e-05	N.D.	N.D.	3.18516e-05	N.D.	3.35249e-05	N.D.	2.41239e-05	N.D.	N.D.	N.D.	N.D.	N.D.	2.39625e-05	N.D.	N.D.	N.D.	N.D.	N.D.	N.D.	N.D.	2.64147e-05	N.D.	3.29861e-05	4.26244e-05	2.88072e-05	3.97986e-05	N.D.	N.D.	N.D.	N.D.	N.D.	3.63362e-05	N.D.	3.22613e-05	N.D.	3.94664e-05	N.D.	N.D.	N.D.	4.02645e-05	N.D.
Diethanolamine	0.00034118	0.00025533	N.D.	0.000464162	0.000408623	0.000132281	0.000890773	0.000141817	0.000642962	0.000144397	0.000195498	0.000153233	0.000205821	0.000158804	0.000352756	0.00120369	0.000363065	0.000123322	0.000289022	0.000192267	0.000135122	0.000339515	0.000302541	0.000146468	0.000212671	0.000181336	0.000249977	0.000636565	0.000262936	0.000355823	0.000290163	0.000156339	0.00025661	0.000191196	0.000449817	0.000270065	0.000230211	0.000405319	0.000214817	0.00055037	0.00017183	N.D.	0.000214392	N.D.	0.000184788	N.D.	N.D.	0.000140227	0.000252891
Trimethylamine N-oxide	0.000457893	0.000663658	0.000888865	0.000938058	0.000451043	0.00570202	0.00292447	0.00418459	0.000930819	0.0005545	0.00174004	0.00890226	0.0018828	0.00237267	0.000835322	0.00122463	0.0043266	0.00110882	0.00179602	0.00118375	0.00159299	0.000511666	0.00165898	0.00152323	0.000966322	0.00161896	0.00201635	0.00103283	0.000500426	0.000600534	0.00169686	0.0014426	0.000864684	0.000239116	0.00181012	0.00193971	N.D.	0.000687163	0.00111185	0.00225308	0.000320348	0.000605225	0.000895675	0.000776961	0.000997501	0.000664752	0.00099794	0.00381996	0.00648839
Homocitrulline	N.D.	5.73743e-05	6.83614e-05	N.D.	0.000154021	0.000104355	N.D.	N.D.	N.D.	9.29852e-05	N.D.	4.82884e-05	N.D.	N.D.	N.D.	9.14061e-05	N.D.	N.D.	N.D.	N.D.	N.D.	9.51772e-05	N.D.	N.D.	N.D.	N.D.	N.D.	8.1463e-05	N.D.	9.92467e-05	0.000151079	N.D.	0.000167222	N.D.	N.D.	N.D.	0.000170447	N.D.	N.D.	N.D.	N.D.	N.D.	0.000102032	0.000149774	0.000108233	N.D.	0.000352764	8.89175e-05	N.D.
Creatine	0.00922863	0.0181388	0.00866787	0.00967782	0.00781206	0.0268756	0.00648345	0.0154352	0.01532	0.0164748	0.0134502	0.0169257	0.00845736	0.0216402	0.0104818	0.0202654	0.0249485	0.00772069	0.0129492	0.0188807	0.0269767	0.00634502	0.0267738	0.00732918	0.0191164	0.0219257	0.0249694	0.00716313	0.0176341	0.00917691	0.00892938	0.0129967	0.017212	0.0204915	0.0109968	0.0102764	0.0149725	0.0161158	0.0111399	0.0112317	0.0167062	0.0113227	0.0148483	0.00813206	0.0355082	0.0146006	0.0135696	0.0116482	0.0208556
Cys	N.D.	N.D.	N.D.	N.D.	N.D.	N.D.	N.D.	N.D.	N.D.	N.D.	N.D.	N.D.	N.D.	N.D.	N.D.	N.D.	N.D.	N.D.	N.D.	N.D.	N.D.	N.D.	3.24562e-05	2.62969e-05	N.D.	N.D.	2.98762e-05	N.D.	3.05345e-05	N.D.	N.D.	2.82424e-05	2.81826e-05	N.D.	N.D.	N.D.	N.D.	N.D.	N.D.	N.D.	N.D.	N.D.	N.D.	N.D.	N.D.	N.D.	N.D.	N.D.	N.D.
N6-Acetyllysine	N.D.	0.000117389	0.000132071	9.2752e-05	N.D.	9.85534e-05	N.D.	N.D.	0.000118087	N.D.	N.D.	N.D.	N.D.	N.D.	N.D.	0.000135813	0.00011702	N.D.	0.000116307	N.D.	N.D.	N.D.	N.D.	N.D.	N.D.	N.D.	N.D.	N.D.	N.D.	N.D.	N.D.	N.D.	N.D.	N.D.	N.D.	N.D.	N.D.	N.D.	N.D.	0.00010877	N.D.	9.5711e-05	N.D.	N.D.	0.000186371	N.D.	N.D.	N.D.	0.000132428
Arg	0.00814615	0.0198363	0.00622513	0.00746955	0.015322	0.0149609	0.0209427	0.0178019	0.0141228	0.0116067	0.0130969	0.0108651	0.0212758	0.0141812	0.0248547	0.0123224	0.01786	0.0195494	0.0204369	0.0193738	0.013816	0.0160764	0.0178811	0.012138	0.0145993	0.0207147	0.0140314	0.0110186	0.00937118	0.00719762	0.00935313	0.0165883	0.0132131	0.0168126	0.0246165	0.0263531	0.0174673	0.0285417	0.0189235	0.0337095	0.0104528	0.00138156	0.0108078	0.016867	0.0308276	0.0180098	0.00844375	0.00212402	0.00216996
Thr-Asp	7.89045e-05	7.85685e-05	9.71846e-05	6.34704e-05	N.D.	9.94043e-05	9.40148e-05	5.50255e-05	7.21559e-05	8.9415e-05	7.50517e-05	7.88429e-05	5.73775e-05	8.24777e-05	0.000110457	5.40732e-05	4.37487e-05	7.8208e-05	7.38547e-05	8.10588e-05	8.31293e-05	N.D.	N.D.	5.23644e-05	7.58469e-05	N.D.	0.000103298	N.D.	8.72414e-05	8.41583e-05	7.46828e-05	4.00908e-05	8.12691e-05	N.D.	N.D.	N.D.	N.D.	N.D.	N.D.	8.1816e-05	N.D.	N.D.	5.94665e-05	N.D.	N.D.	N.D.	0.00010147	6.92745e-05	7.91148e-05
Caffeine	0.000684743	0.000282162	0.000455272	0.0004673	0.000571592	N.D.	0.000374584	0.00095276	0.000454483	N.D.	0.000432228	0.00054407	0.000491479	0.000202673	N.D.	N.D.	0.00042507	0.000183336	0.000537004	0.000675175	0.000268839	0.000259011	0.000383107	N.D.	N.D.	0.000377124	N.D.	0.000186396	0.000154611	0.00129094	0.000870562	N.D.	0.000380661	0.00015692	N.D.	N.D.	N.D.	N.D.	N.D.	0.000443906	N.D.	0.000235638	N.D.	N.D.	N.D.	0.000313504	0.000637764	0.000238511	N.D.
1-Methylhistidine	0.000690333	0.00257178	0.00251459	0.000979406	0.00162505	0.00521188	0.00256379	0.0020866	0.00154932	0.00306486	0.00132846	0.00174376	0.0015728	0.00173389	0.00230776	0.00149486	0.00155826	0.00210947	0.00159132	0.00453154	0.00550724	0.00292374	0.00211629	0.000946229	0.00170303	0.00144684	0.00305072	0.00178786	0.00164296	0.00164229	0.000674501	0.00747074	0.00210511	0.000727096	0.00178677	0.00404848	0.000940163	0.00162535	0.00139001	0.00210957	0.00112948	0.00211974	0.000966096	0.00115453	0.00254277	0.000703533	0.00105309	0.00344632	0.00179107
Val	0.0769053	0.0643295	0.0835569	0.0615217	0.0846886	0.0961808	0.081452	0.0769018	0.0776109	0.0835029	0.0699068	0.094609	0.118018	0.0744236	0.121865	0.070452	0.104403	0.098658	0.119569	0.0885002	0.0734147	0.0541588	0.0894982	0.0958001	0.0716009	0.0859952	0.0995047	0.0899374	0.0784192	0.0733097	0.0696088	0.0941082	0.0975626	0.0873423	0.0852071	0.0913526	0.0459626	0.116064	0.0783794	0.0851527	0.0788499	0.0834505	0.0739341	0.0534056	0.109506	0.0945695	0.0707485	0.097172	0.129325
Theobromine	0.000547482	0.000317414	0.000757043	0.00044936	0.00107442	N.D.	0.000348266	0.000373237	N.D.	N.D.	0.000333799	0.000245434	0.000224346	0.000517044	0.000309987	N.D.	0.00024399	N.D.	N.D.	0.000273671	N.D.	N.D.	N.D.	N.D.	N.D.	N.D.	N.D.	N.D.	N.D.	N.D.	N.D.	N.D.	N.D.	N.D.	N.D.	N.D.	N.D.	N.D.	N.D.	0.00144613	N.D.	N.D.	N.D.	0.00113559	N.D.	N.D.	0.000198264	0.000177835	N.D.
Isovalerylcarnitine	N.D.	N.D.	0.000111388	N.D.	N.D.	N.D.	N.D.	N.D.	N.D.	8.79076e-05	N.D.	0.000169739	0.000184674	8.04542e-05	N.D.	N.D.	N.D.	N.D.	N.D.	N.D.	0.00024606	0.000123032	0.000274772	0.000259605	N.D.	0.000220386	0.000297288	N.D.	N.D.	N.D.	N.D.	0.00024904	N.D.	N.D.	N.D.	N.D.	N.D.	N.D.	N.D.	6.29721e-05	N.D.	N.D.	N.D.	N.D.	N.D.	N.D.	N.D.	N.D.	N.D.
Glucaric acid	N.D.	N.D.	4.29812e-05	6.52724e-05	N.D.	N.D.	5.95812e-05	5.71754e-05	3.955e-05	N.D.	7.5305e-05	N.D.	N.D.	N.D.	N.D.	N.D.	N.D.	N.D.	5.88139e-05	N.D.	N.D.	5.04821e-05	3.93394e-05	N.D.	N.D.	N.D.	N.D.	N.D.	N.D.	N.D.	N.D.	N.D.	N.D.	4.14757e-05	3.82738e-05	N.D.	N.D.	4.19311e-05	N.D.	N.D.	N.D.	5.61977e-05	5.03379e-05	N.D.	N.D.	2.65027e-05	N.D.	N.D.	5.03407e-05
N6-Methyllysine	0.000867868	0.000630617	0.000870009	0.00293283	0.0008711	0.000917769	0.000833557	0.00056844	0.00084141	0.00481825	0.000462869	0.00364297	0.00134468	0.00136457	0.00121503	0.00125993	0.00255864	0.000929934	0.00126334	0.00419585	0.000856439	0.00348656	0.000986332	0.000993319	0.00647706	0.00328234	0.000628136	0.00091019	0.000499941	0.00388571	0.000896194	0.00102276	0.000769051	0.000641001	0.001049	0.00216438	0.000588106	0.000678802	0.000607305	0.000983541	0.00251548	0.000764922	0.000372605	0.00042955	0.00375858	0.00109837	0.000761293	0.00169845	0.00591204
Isobutyrylcarnitine	N.D.	8.26361e-05	0.000114628	8.17312e-05	0.000104227	0.000133442	8.87357e-05	0.000122851	N.D.	7.62447e-05	0.000195044	0.000149779	0.00012369	0.000108459	0.000172137	0.000117392	0.000162331	N.D.	0.000110408	0.000167458	0.000148509	0.000142805	0.000237098	0.0001535	0.00017213	0.000143055	0.000232216	0.000187197	N.D.	N.D.	0.000138442	0.000183464	0.000167222	N.D.	N.D.	8.57362e-05	N.D.	N.D.	N.D.	0.000113938	0.000114864	N.D.	0.000131139	N.D.	0.000213738	0.000104353	0.00013147	0.00012352	0.000156032
Lactic acid	0.329905	0.228605	0.247227	0.196253	0.281487	0.305007	0.157221	0.299945	0.236571	0.292041	0.216915	0.206634	0.348511	0.298267	0.270792	0.195297	0.198053	0.179897	0.272383	0.22767	0.269581	0.142298	0.194706	0.186031	0.228746	0.289402	0.230861	0.22118	0.217678	0.205883	0.197615	0.153002	0.289325	0.160379	0.121027	0.0816023	0.156127	0.145519	0.0630873	0.12833	0.492577	0.58949	0.196982	0.106938	0.197848	0.191923	0.560377	0.62885	0.755745
Carboxymethyllysine	N.D.	N.D.	N.D.	N.D.	N.D.	8.33914e-05	3.12865e-05	N.D.	4.95353e-05	N.D.	2.20918e-05	3.72335e-05	N.D.	5.5201e-05	8.51846e-05	N.D.	N.D.	N.D.	N.D.	N.D.	N.D.	N.D.	N.D.	N.D.	N.D.	N.D.	N.D.	N.D.	N.D.	N.D.	N.D.	N.D.	N.D.	N.D.	N.D.	N.D.	N.D.	5.34806e-05	N.D.	N.D.	N.D.	N.D.	N.D.	N.D.	8.861e-05	N.D.	N.D.	N.D.	N.D.
Indole-3-acetic acid	9.3398e-05	9.9574e-05	0.000146168	0.00018997	0.000140897	0.000105665	0.000129585	0.000166595	0.000134829	0.000190301	0.000192076	0.000124105	8.02754e-05	0.000232791	0.000296214	0.000136817	0.000232607	0.000106656	0.000282185	0.000116656	0.000305326	0.000132001	0.000146539	0.000185632	6.51754e-05	0.000159917	0.000167549	0.000190669	0.000154025	0.000290807	0.000192968	0.000229937	0.000195907	8.7814e-05	0.000180305	0.000167787	0.000117265	0.000242191	0.000145432	0.000296796	0.000125855	0.000190306	0.000140781	0.000159491	0.00016964	8.51203e-05	0.000202941	9.77984e-05	0.00023524
1-Methyl-4-imidazoleacetic acid	N.D.	0.000105115	0.000107318	N.D.	N.D.	0.00012911	7.35194e-05	8.78846e-05	7.622e-05	9.09224e-05	N.D.	0.000104868	7.95908e-05	8.95195e-05	N.D.	8.7974e-05	N.D.	N.D.	9.62022e-05	0.000226293	0.000212335	0.00016964	0.000192703	0.000102512	5.28353e-05	0.000121377	0.000104607	0.00011887	N.D.	9.27279e-05	N.D.	0.000280561	0.000107734	N.D.	7.52161e-05	0.000131135	N.D.	4.97494e-05	N.D.	9.77976e-05	7.60392e-05	0.000109045	9.06082e-05	9.96966e-05	0.000135335	N.D.	N.D.	N.D.	0.00010337
Terephthalic acid	0.000250947	0.000212302	0.000307663	0.000236748	0.000266451	0.000231735	0.000286705	0.000291733	0.000259771	0.000360499	0.000259596	0.000264527	0.000244133	0.000252535	0.000237842	0.000294316	0.00030686	0.000288951	0.000219734	0.00027398	N.D.	N.D.	N.D.	N.D.	N.D.	N.D.	N.D.	N.D.	N.D.	N.D.	N.D.	N.D.	N.D.	0.000233122	0.000302303	0.000276685	0.000248786	0.00030067	0.000265613	0.000240387	0.000281578	0.000224631	0.00025433	0.000269064	0.000269604	0.000319123	0.000249278	0.000261091	0.000260252
N-Acetylglycine	0.000203213	0.000178127	0.000223123	0.000227365	0.000172904	0.000315295	0.000189322	0.000320552	0.000609279	N.D.	0.00049838	0.000800013	0.000129433	0.000336713	0.000149007	0.000334407	0.000286538	0.000255404	0.00014661	0.000133824	0.000447831	0.000111185	0.000262871	0.000158036	0.000217357	N.D.	0.000129734	0.00015755	0.00031775	0.00022615	0.000244694	0.000260567	0.000280102	0.000147882	0.000242949	0.000150962	0.00013987	0.000210918	0.000226588	0.000216363	0.000150901	0.000239798	0.000352035	0.000139159	0.000222212	0.000273913	0.000160564	0.000231737	0.000252495
3-Methoxy-4-hydroxyphenylethyleneglycol	2.84195e-05	N.D.	N.D.	N.D.	N.D.	6.99577e-05	N.D.	8.75354e-05	N.D.	N.D.	0.000147433	N.D.	N.D.	N.D.	9.00347e-05	N.D.	N.D.	N.D.	6.54835e-05	N.D.	N.D.	N.D.	N.D.	N.D.	N.D.	N.D.	N.D.	N.D.	N.D.	N.D.	N.D.	N.D.	N.D.	N.D.	N.D.	N.D.	N.D.	N.D.	5.19884e-05	8.05851e-05	N.D.	6.73734e-05	N.D.	N.D.	N.D.	N.D.	N.D.	7.06568e-05	7.70942e-05
Betaine	0.0183225	0.0211328	0.0198525	0.0164016	0.0225817	0.0172197	0.0224933	0.0210078	0.0181125	0.0284415	0.0171254	0.0210124	0.0284231	0.0194426	0.0324377	0.0149283	0.0180903	0.0202964	0.0267469	0.0174376	0.0166947	0.0217224	0.0195752	0.0180991	0.016749	0.0273045	0.0218813	0.0204458	0.0134306	0.00833335	0.0232706	0.0293008	0.0193712	0.0228784	0.0231652	0.0221753	0.0271336	0.0179487	0.0299576	0.0303957	0.0233197	0.0249787	0.0135771	0.0174704	0.0231631	0.0185558	0.0203183	0.023046	0.0191148
Glycerol	0.0168597	0.0116899	0.0133791	0.0138155	0.0179107	0.0157609	0.0143233	0.0116767	0.0106332	0.012556	0.0472971	0.0128026	0.0131519	0.0146049	0.0230696	0.00994344	0.0132525	0.0143998	0.0142543	0.0157658	0.10789	0.0879978	0.126989	0.117971	0.0639837	0.103481	0.0861373	0.109899	0.14209	0.114929	0.0910208	0.0896107	0.112972	0.0121031	0.0118226	0.0144968	0.0151739	0.0137313	0.0143571	0.0141868	0.0127989	0.01608	0.0124217	0.0124515	0.0116193	0.022451	0.0259282	0.019363	0.029622
Ethanolamine phosphate	0.000674618	0.000873424	0.000989041	0.000482744	0.000490501	0.000941271	0.000324819	0.000563432	0.000700214	0.000585725	0.000402421	0.000344544	0.000369507	0.000601492	0.000668357	0.000299248	0.000557913	0.000392126	0.000777799	0.000503775	0.000599206	0.000270733	0.000408006	0.000369304	0.000591483	0.0001934	0.000686922	0.00045951	0.000336279	0.000344688	0.000296421	0.000316128	0.000553026	0.000328945	0.000490233	0.000133201	0.000395464	N.D.	8.10209e-05	0.00105049	0.00051073	0.000146401	0.000248719	0.000516579	0.000421355	0.000561701	0.000333592	0.000666445	0.000719968
Triethanolamine	7.33977e-05	0.000185681	7.20162e-05	8.03636e-05	7.64719e-05	8.66404e-05	6.2573e-05	5.06546e-05	6.98555e-05	7.85456e-05	7.57326e-05	8.77483e-05	4.27872e-05	8.26396e-05	7.95292e-05	6.57704e-05	0.000102382	N.D.	9.08022e-05	N.D.	0.000122401	N.D.	5.147e-05	0.00016038	6.16412e-05	6.8491e-05	8.08703e-05	9.13154e-05	7.26204e-05	6.80444e-05	0.000324006	N.D.	0.00011156	4.92203e-05	0.000163009	0.00019148	0.000151213	4.20106e-05	9.68122e-05	7.08436e-05	0.000106557	8.9504e-05	5.63367e-05	N.D.	N.D.	6.15758e-05	N.D.	5.74608e-05	0.000197543
5-Hydroxylysine	4.98085e-05	5.77311e-05	9.00411e-05	6.25855e-05	N.D.	0.000336582	N.D.	0.000270288	6.01172e-05	7.68001e-05	5.19007e-05	4.207e-05	6.50005e-05	4.77545e-05	7.05159e-05	7.3335e-05	5.0163e-05	5.63097e-05	5.89841e-05	5.58195e-05	5.3398e-05	4.43323e-05	6.73002e-05	N.D.	5.21707e-05	7.96372e-05	0.00011533	5.27066e-05	3.69968e-05	5.81564e-05	4.29819e-05	5.51434e-05	N.D.	4.3616e-05	N.D.	3.86496e-05	N.D.	5.65899e-05	3.96476e-05	4.39692e-05	7.66326e-05	8.10747e-05	6.31441e-05	5.53446e-05	0.000166661	N.D.	6.96175e-05	7.87115e-05	7.69985e-05
N,N-Dimethylglycine	0.00076447	0.00193795	0.00130809	0.00118615	0.00199316	0.00101625	0.00125596	0.000976097	0.000978821	0.00139351	0.00111314	0.00172165	0.00130854	0.0013886	0.0017097	0.00123913	0.00102209	0.00126079	0.00184894	0.000730219	0.00122993	0.0011648	0.00125695	0.0010836	0.0011711	0.000841417	0.00189055	0.000934541	0.000858116	0.000606613	0.00113838	0.00123939	0.00112824	0.00116862	0.00126856	0.00118054	0.00123967	0.000693589	0.00124831	0.00153987	0.00106904	0.000947608	0.000459144	0.000616271	0.00073783	0.00147582	0.00116612	0.00142394	0.00123067
11-Aminoundecanoic acid	0.000113754	0.000149501	0.000151757	0.000150028	0.000103979	0.000111395	8.83475e-05	0.000115514	0.000119238	0.000124403	0.000110232	0.000108553	7.52465e-05	0.000134117	7.64364e-05	0.000113049	0.000133302	0.000130237	0.000116556	0.000144459	0.000116411	0.000111184	0.000119566	0.000165044	0.000133251	0.000149358	0.000173855	0.00018175	0.000125369	0.000189191	0.000118878	0.000164313	0.000174561	0.000112411	0.000122319	0.000116109	0.00014254	0.000130454	0.000129578	8.11799e-05	0.000125969	0.000117091	0.000138025	0.000124735	0.000117296	0.000105759	0.000136941	0.000195521	9.62889e-05
Serotonin	0.000212714	0.000217437	0.000246699	9.95093e-05	0.00015982	0.000255202	6.97154e-05	0.000261547	0.000215318	0.000118453	9.96403e-05	6.679e-05	0.000113444	0.000119467	0.000235053	6.05171e-05	8.16588e-05	9.03919e-05	0.000195894	0.000194162	0.000154351	N.D.	0.00012611	0.000114437	0.000265672	7.89453e-05	0.000150936	0.000161805	6.00996e-05	7.11207e-05	7.96093e-05	9.16573e-05	0.000227803	N.D.	7.1928e-05	N.D.	5.95062e-05	N.D.	N.D.	0.000203149	6.97662e-05	N.D.	N.D.	0.000106567	0.000190243	N.D.	6.48528e-05	0.000120095	0.000206903
2-Oxoglutaric acid	N.D.	N.D.	N.D.	N.D.	N.D.	N.D.	N.D.	N.D.	N.D.	N.D.	N.D.	N.D.	0.00159574	N.D.	N.D.	N.D.	0.000678281	0.0011289	N.D.	N.D.	N.D.	N.D.	N.D.	N.D.	N.D.	N.D.	N.D.	N.D.	N.D.	N.D.	N.D.	N.D.	N.D.	N.D.	N.D.	N.D.	N.D.	N.D.	N.D.	N.D.	N.D.	N.D.	0.00143504	N.D.	N.D.	0.000753143	N.D.	N.D.	0.00358907
Carnitine	0.0248885	0.0194326	0.0159594	0.0208987	0.0244745	0.0210404	0.0234498	0.0216814	0.01725	0.0326734	0.0269278	0.0237826	0.0308843	0.0287788	0.0313806	0.0212765	0.0290539	0.0268021	0.0305067	0.024621	0.0233142	0.0182229	0.0224925	0.0229225	0.0210934	0.0242522	0.0264528	0.026573	0.022112	0.0144822	0.0212334	0.0267127	0.0210599	0.0266141	0.0203554	0.021028	0.0221327	0.0275633	0.0203112	0.0301154	0.0236837	0.0315614	0.0140508	0.0163479	0.0196099	0.0197706	0.0314857	0.0268785	0.0327802
Urea	0.321356	0.37438	0.328909	0.270527	0.293739	0.346963	0.392485	0.265341	0.282623	0.330347	0.299897	0.343806	0.347845	0.351801	0.444868	0.353764	0.511016	0.459461	0.367072	0.439535	0.507961	0.343875	0.422952	0.378075	0.334201	0.342272	0.486061	0.382202	0.290118	0.355544	0.263878	0.454639	0.333746	0.342336	0.323168	0.386974	0.255525	0.273041	0.374328	0.458615	0.3467	0.401861	0.415826	0.201503	0.559243	0.284755	0.250592	0.400455	0.368502
Nω-Methylarginine	N.D.	N.D.	N.D.	N.D.	N.D.	N.D.	N.D.	N.D.	N.D.	N.D.	N.D.	N.D.	N.D.	3.92558e-05	6.41535e-05	N.D.	N.D.	N.D.	7.0947e-05	N.D.	N.D.	N.D.	N.D.	N.D.	N.D.	N.D.	N.D.	N.D.	N.D.	N.D.	N.D.	N.D.	N.D.	N.D.	N.D.	N.D.	N.D.	N.D.	N.D.	7.10821e-05	5.62029e-05	5.39476e-05	N.D.	N.D.	N.D.	N.D.	N.D.	N.D.	6.79638e-05
Hydroxyproline	0.00118414	0.00197377	0.00291354	0.00228011	0.00181196	0.00262961	0.0031514	0.00265363	0.00235653	0.00256844	0.00146661	0.00189622	0.00260109	0.00229602	0.00441069	0.00331226	0.00260428	0.00270468	0.0025791	0.00192853	0.00482202	0.0012264	0.00250275	0.00137218	0.00347558	0.00259505	0.00478149	0.00334303	0.00230721	0.00273086	0.000985513	0.00185453	0.00178152	0.00236696	0.00194008	0.00696127	0.00212943	0.00479121	0.00183059	0.00273913	0.00150968	0.00144685	0.00200676	0.00183828	0.00638001	0.0022393	0.00258723	0.00364946	0.00360428
N8-Acetylspermidine	N.D.	7.41441e-05	2.61651e-05	N.D.	N.D.	3.04015e-05	2.71719e-05	N.D.	N.D.	N.D.	2.51181e-05	N.D.	N.D.	N.D.	3.77322e-05	2.9348e-05	N.D.	N.D.	3.14859e-05	N.D.	N.D.	N.D.	N.D.	N.D.	N.D.	N.D.	N.D.	2.01855e-05	N.D.	2.83457e-05	N.D.	3.65884e-05	N.D.	N.D.	N.D.	N.D.	N.D.	N.D.	N.D.	N.D.	N.D.	N.D.	N.D.	N.D.	N.D.	N.D.	2.41764e-05	N.D.	2.70227e-05
Leu	0.0579036	0.0555366	0.0728216	0.0442849	0.0758271	0.0867906	0.0659954	0.0650541	0.0634683	0.063012	0.05869	0.0691419	0.0947231	0.0579002	0.0906791	0.0561075	0.0677814	0.0840273	0.100772	0.0691752	0.0582172	0.043037	0.0712237	0.0722289	0.0549162	0.0732138	0.0833063	0.0692462	0.0663607	0.0604188	0.0524033	0.0686747	0.101155	0.06216	0.0578036	0.0583286	0.0355961	0.0917861	0.0471625	0.0564106	0.0624519	0.066548	0.0611113	0.0376428	0.0684345	0.0664501	0.0546313	0.0851931	0.107414
Hypotaurine	0.000561702	0.000746151	0.000690924	0.000203684	0.000545245	0.000411078	0.000456643	0.000416867	0.000516133	0.000610117	0.000225912	0.000211425	0.000560169	0.000353869	0.000921125	0.000308819	0.00025468	0.000320653	0.000597733	0.000476878	0.000527398	0.000221034	0.000381338	0.000423808	0.000498613	0.000565301	0.000425633	0.000544448	0.000370937	0.000260458	0.000267816	0.000237936	0.000314459	N.D.	0.000116811	5.79342e-05	N.D.	N.D.	N.D.	0.000323766	0.00022176	0.000204756	0.000303201	0.00035619	0.000488807	0.000478101	0.000471705	0.000799139	0.000490316
Taurine	0.00956857	0.00935615	0.00945298	0.008174	0.00756392	0.00930131	0.00515327	0.00693961	0.00765321	0.00980717	0.0102104	0.00561259	0.00621185	0.00843248	0.010829	0.00480004	0.0077191	0.0059089	0.0092492	0.00745965	0.00865647	0.00521254	0.00678476	0.00391908	0.00946608	0.00634253	0.00853026	0.00665401	0.00617879	0.00511249	0.00480469	0.00656341	0.00696002	0.00456481	0.00500117	0.00240294	0.00489522	0.00189165	0.00189675	0.0122478	0.0080081	0.00719388	0.0029529	0.00601981	0.00571812	0.00746755	0.0107528	0.0107566	0.0161164
Tyr	0.0169854	0.0130191	0.0146622	0.0160042	0.0181766	0.017621	0.0129895	0.0158146	0.0146726	0.0147208	0.0147164	0.0136269	0.02424	0.0161756	0.0203106	0.0121436	0.017605	0.0178613	0.0192665	0.0149794	0.0159355	0.0128115	0.0157811	0.0125395	0.010883	0.014779	0.0184306	0.013242	0.0121498	0.0124575	0.0128988	0.0162092	0.018616	0.0177717	0.0158542	0.0159424	0.0109458	0.0173591	0.0184556	0.0149432	0.0137573	0.0147642	0.011063	0.00918262	0.0238174	0.0112511	0.0135955	0.0167271	0.0238429
N-Acetylalanine	0.00015479	0.000282618	0.000297076	0.000193369	0.000185278	0.000198578	0.00020799	0.000326871	0.000244041	0.000213812	0.000229251	0.000265939	0.000243833	0.000196518	0.000231689	0.000286998	0.000254023	0.000274393	0.000275516	0.000220788	N.D.	N.D.	N.D.	N.D.	N.D.	N.D.	N.D.	N.D.	N.D.	N.D.	N.D.	N.D.	N.D.	0.000242561	0.000213795	0.000222626	0.000150145	0.000319041	0.00021268	0.00032903	0.000215306	0.000187911	0.000175935	0.00026529	0.000192081	0.00023868	0.000189158	0.000242947	0.000177776
Trp	0.0204477	0.0144057	0.0182424	0.0126633	0.0199498	0.0153114	0.0161462	0.0109917	0.0148775	0.0158491	0.015241	0.016629	0.0213828	0.0143511	0.0217656	0.0150467	0.0204668	0.0144611	0.0228035	0.0170926	0.0114749	0.0121598	0.0148169	0.0167274	0.0113852	0.0147548	0.0170924	0.0134341	0.0124644	0.0108674	0.0100001	0.0146234	0.0167225	0.0143112	0.0160856	0.0137126	0.00841527	0.0165926	0.0140461	0.0230398	0.0157685	0.0158702	0.0192082	0.011967	0.0172565	0.0157519	0.0143925	0.0171604	0.0177822
Ascorbate 2-sulfate	0.00043857	0.00050918	0.000441031	0.000451059	0.000543461	0.000471364	0.00049594	0.000531223	0.000613324	0.000763419	0.000621028	0.000450919	0.000432946	0.000516243	0.000535856	0.00062061	0.000653739	0.000553375	0.000287642	0.000530371	0.000814394	0.000526759	0.000428097	0.000363573	0.000531211	0.000439606	0.000488685	0.000528027	0.000678638	0.000400964	0.000297714	0.000815181	0.000420527	0.000550053	0.000388569	0.000163425	0.000179172	0.000310627	0.000590777	0.000531253	0.000574202	0.000360655	0.000724371	0.000691775	0.000533873	0.000424822	0.000404123	0.000761884	0.000802128
ADP	0.00128812	0.00113797	0.0012504	0.000867443	0.00094289	0.00126883	0.000553499	0.000855166	0.0011095	0.000985408	0.000772433	0.000381728	0.000284572	0.00124737	0.00147057	0.000486656	0.000554943	0.000722537	0.00127935	0.000813357	0.00112973	0.000276717	0.000511974	0.000566396	0.0011885	N.D.	0.000851417	0.00102441	0.00077418	0.000599276	0.00046798	0.000476116	0.0010896	0.000539184	0.000950566	0.000145976	0.000633975	N.D.	4.79373e-05	0.00217002	0.00106035	0.000177374	0.000277436	0.000988111	0.000839728	0.00156444	0.000356321	0.000896412	0.00117193
Indole-3-acetaldehyde	N.D.	N.D.	N.D.	N.D.	N.D.	N.D.	0.000123438	0.000123788	N.D.	N.D.	N.D.	N.D.	N.D.	N.D.	N.D.	N.D.	N.D.	N.D.	N.D.	N.D.	N.D.	N.D.	N.D.	N.D.	N.D.	N.D.	N.D.	N.D.	N.D.	N.D.	N.D.	N.D.	N.D.	N.D.	0.000173203	0.000133707	N.D.	N.D.	N.D.	N.D.	N.D.	N.D.	N.D.	N.D.	N.D.	0.000123004	N.D.	9.39505e-05	N.D.
Guanidoacetic acid	0.00086121	0.000987066	0.000658612	0.000871531	0.00141104	0.000658312	0.000805142	0.000715253	0.000955894	0.000973568	0.00080726	0.000802325	0.00121001	0.000712433	0.00163008	0.000667019	0.000549326	0.000875518	0.00145076	0.000683789	0.000936462	0.000809673	0.000807779	0.000877047	0.00115482	0.000718195	0.000953827	0.000893049	0.000660772	0.000561641	0.000702061	0.00049018	0.000727596	0.000833821	0.00106133	0.000647481	0.000687369	0.000883742	0.000824233	0.000951896	0.00101123	0.000787221	0.00103065	0.000765892	0.000881085	0.000628414	0.00096891	0.00116914	0.000724893
3-Phenylpropionic acid	0.000250395	0.000274259	0.000352541	0.000180043	N.D.	0.000376387	0.000398245	0.000274627	0.000211532	N.D.	0.000388441	0.000452488	0.000325461	N.D.	0.000295464	0.000301316	0.000342971	0.000272494	0.000428189	0.000353346	0.000311908	0.000478396	0.000596413	0.000334168	0.000295821	0.00052223	0.0004196	0.000283858	0.000309788	0.000338402	0.000292398	0.000374824	0.000280102	0.000237412	0.000271953	0.000287123	0.000239924	0.000317638	0.000221457	0.000371756	0.000259488	0.000374864	0.00023469	0.000314233	0.000354346	0.000273601	0.000340924	0.00045831	0.000263735
3-Aminoisobutyric acid	0.000705867	0.000974863	0.000721824	0.00059247	0.000816004	0.000318481	0.000159616	0.000256161	0.000188096	0.000125356	0.000506297	0.00021058	0.000154346	0.00132652	0.0010459	0.000823986	0.000168498	0.0015528	0.000554118	0.000710062	0.000270318	0.000357483	0.00154843	0.000493372	0.00103029	0.000423092	0.00115314	0.000384085	0.00112961	0.00035304	0.00147024	0.000750249	0.000266447	0.000525991	0.000437651	0.000661784	0.000538475	0.000190291	0.000791076	0.00079876	0.000629845	0.00103841	0.00106523	0.000499628	0.00155934	0.00066083	0.0012	0.000518615	0.000833228
4-Pyridoxic acid	N.D.	N.D.	N.D.	N.D.	N.D.	N.D.	0.000138452	N.D.	N.D.	N.D.	0.00018159	N.D.	N.D.	N.D.	N.D.	N.D.	0.000598557	N.D.	N.D.	N.D.	0.00107436	7.30432e-05	N.D.	N.D.	N.D.	N.D.	N.D.	5.10864e-05	N.D.	N.D.	N.D.	0.000105709	N.D.	N.D.	N.D.	N.D.	N.D.	N.D.	N.D.	N.D.	N.D.	N.D.	0.000123287	0.000811332	N.D.	N.D.	N.D.	N.D.	N.D.
S-Methylmethionine	5.73702e-05	N.D.	N.D.	N.D.	N.D.	N.D.	N.D.	N.D.	N.D.	4.07802e-05	2.8674e-05	N.D.	N.D.	N.D.	N.D.	N.D.	N.D.	N.D.	N.D.	N.D.	N.D.	N.D.	N.D.	N.D.	N.D.	0.000110923	N.D.	N.D.	N.D.	N.D.	N.D.	N.D.	N.D.	N.D.	N.D.	N.D.	N.D.	N.D.	N.D.	N.D.	N.D.	N.D.	N.D.	N.D.	7.76108e-05	N.D.	N.D.	N.D.	N.D.
Choline	0.0102068	0.0143526	0.00887486	0.00900105	0.0102114	0.00970449	0.00912619	0.0120334	0.00853886	0.0120813	0.00842108	0.0138697	0.014217	0.00924762	0.0103336	0.00712113	0.00882351	0.010017	0.0146928	0.00987927	0.00590203	0.00782077	0.0101925	0.00939563	0.00939738	0.0124513	0.0112604	0.00971997	0.00671258	0.00795951	0.010322	0.0112697	0.0100067	0.0121288	0.0103126	0.00813546	0.00874792	0.0105657	0.00743006	0.0135815	0.0123942	0.0137309	0.00611136	0.00735548	0.0118989	0.00679317	0.0113596	0.0119074	0.0123326
N-Acetylgalactosamine	0.000221015	0.000310706	0.000325278	0.000223232	0.000216822	0.000272144	0.000180965	0.000224551	0.000242309	0.000263009	0.000286513	0.000181024	0.000251314	0.000212548	0.000318205	0.000236885	0.00029736	0.000252818	0.000345181	0.000251532	0.000321793	0.000270859	0.000258146	0.00020166	0.000282038	0.000261972	0.00024081	0.000357892	0.000316331	0.000313707	0.000246182	0.00033399	0.000289868	0.000167723	0.000245542	0.000213416	0.000271513	0.000181654	0.000193233	0.000323527	0.000315007	0.000224526	0.000220574	0.000224737	0.000322146	0.000274501	0.000227911	0.000251234	0.000257123
N-Acetylputrescine	N.D.	N.D.	N.D.	N.D.	N.D.	N.D.	N.D.	N.D.	N.D.	N.D.	N.D.	N.D.	N.D.	N.D.	N.D.	N.D.	N.D.	N.D.	N.D.	N.D.	N.D.	N.D.	N.D.	N.D.	N.D.	N.D.	N.D.	N.D.	4.53978e-05	3.61829e-05	4.91936e-05	N.D.	N.D.	N.D.	N.D.	N.D.	N.D.	N.D.	N.D.	N.D.	N.D.	N.D.	N.D.	N.D.	N.D.	N.D.	N.D.	N.D.	N.D.
Glutaric acid	N.D.	0.000106089	N.D.	N.D.	N.D.	N.D.	N.D.	N.D.	N.D.	N.D.	0.000397178	N.D.	N.D.	0.000146623	N.D.	N.D.	N.D.	N.D.	N.D.	N.D.	N.D.	N.D.	N.D.	N.D.	N.D.	N.D.	N.D.	0.000198312	N.D.	N.D.	N.D.	N.D.	N.D.	0.000245136	N.D.	0.000218887	0.000164145	0.0003419	0.000125852	0.000205568	N.D.	N.D.	0.000174285	0.000196015	N.D.	N.D.	N.D.	0.000134381	0.000144373
Ser	0.0238025	0.0255193	0.0184042	0.024541	0.0231107	0.0231365	0.0203278	0.023806	0.0251919	0.0175956	0.0229681	0.0249843	0.0149309	0.0176749	0.0257502	0.0170641	0.0177996	0.0195753	0.0225045	0.0168006	0.0168356	0.0171523	0.0195247	0.0184469	0.0287565	0.0215008	0.0176241	0.0203062	0.0169709	0.0139512	0.0237686	0.0181547	0.0202604	0.0255832	0.0197402	0.0304646	0.00774302	0.0157734	0.0222695	0.023915	0.0279246	0.0233594	0.0188392	0.0175564	0.0207879	0.0216601	0.0174872	0.0264605	0.0252689
3-Hydroxybutyric acid	0.00258686	0.00327144	0.0122923	0.00219342	0.00200111	0.00769947	0.00347453	0.00163805	0.00475573	0.00140417	0.00655027	0.00547724	0.00302897	0.00546685	0.00197626	0.0017834	0.00275346	0.00395022	0.00331892	0.00207645	0.00341968	0.00863804	0.00925178	0.0024574	0.0163173	0.00134347	0.0034253	0.00232423	0.00185598	0.00625094	0.0221435	0.00815751	0.00343196	0.00595247	0.00451855	0.00685465	0.0174642	0.00259089	0.00424914	0.00251577	0.00103764	0.00400265	0.00950364	0.0138661	0.0017664	0.00861087	0.00103538	0.0012522	0.00149914
2-Oxoisovaleric acid	0.00147685	0.000854985	0.00164909	0.00111711	0.00150087	0.00158559	0.0013559	0.00134339	0.00128148	0.00156278	0.00106476	0.00164207	0.00312142	0.00105835	0.00201813	0.00140095	0.00130795	0.00110454	0.00152516	0.00124128	0.00170405	0.00110338	0.001004	0.0012391	0.00123469	0.000992321	0.00117953	0.0015161	0.00100001	0.0011529	0.00115091	0.00115738	0.00136432	N.D.	N.D.	N.D.	N.D.	N.D.	N.D.	N.D.	N.D.	N.D.	0.00112163	N.D.	N.D.	0.0010944	0.000827016	0.00140635	0.00157054
2-Hydroxyoctanoic acid	6.69099e-05	0.00012539	0.000163076	N.D.	N.D.	7.65162e-05	N.D.	N.D.	N.D.	9.89838e-05	0.000110416	N.D.	N.D.	0.000133155	N.D.	N.D.	N.D.	N.D.	N.D.	N.D.	N.D.	8.76269e-05	N.D.	N.D.	0.000119119	N.D.	N.D.	N.D.	N.D.	N.D.	0.000250298	0.000209992	N.D.	0.000271451	0.000102263	0.000143795	0.000141925	N.D.	0.000106813	N.D.	N.D.	N.D.	N.D.	N.D.	N.D.	N.D.	N.D.	8.98329e-05	N.D.
Decanoic acid	0.000472094	0.000350845	0.000568869	0.000340232	0.000485221	0.000415859	0.000525497	N.D.	0.000623511	0.000367995	0.000515061	0.000608756	0.000444371	0.00101167	0.000534356	0.000466452	0.000444267	0.000411273	0.000376773	0.000558374	0.000889223	0.000448854	0.000382294	0.000306873	0.000860727	0.000373807	0.000423381	0.00033119	0.000541405	0.000763463	0.00070549	0.000400182	0.000743698	0.000856973	0.000461827	0.0004627	0.000671607	0.000675385	0.000412396	0.000577172	0.000393899	0.000471773	0.000398907	0.000599977	0.000255638	0.000388342	0.000294294	0.000360512	0.00048267
UDP	0.00011423	0.000137929	9.98681e-05	7.34314e-05	8.06778e-05	0.000108216	N.D.	N.D.	N.D.	9.04654e-05	7.67349e-05	N.D.	N.D.	8.41783e-05	0.000118996	4.62952e-05	4.95541e-05	7.38994e-05	0.000109624	6.97967e-05	9.34292e-05	N.D.	4.22898e-05	5.56444e-05	8.00456e-05	N.D.	7.33027e-05	0.000114911	6.13786e-05	N.D.	7.24169e-05	N.D.	7.46241e-05	N.D.	N.D.	N.D.	4.45683e-05	N.D.	N.D.	0.000142012	7.65395e-05	2.58637e-05	N.D.	6.4892e-05	6.16732e-05	0.000141711	N.D.	7.55246e-05	0.000112554
Ornithine	0.030185	0.0297868	0.0220843	0.0316782	0.0350347	0.0193646	0.0332509	0.0262474	0.0235663	0.0303336	0.0242065	0.0219074	0.0275851	0.0353109	0.0364461	0.0187579	0.0223283	0.0275839	0.0365523	0.0252238	0.0219925	0.0229051	0.0231756	0.0252014	0.0319097	0.0284101	0.0320394	0.0234012	0.0198066	0.0163149	0.0246131	0.0247305	0.0206842	0.018624	0.0196419	0.015509	0.0106911	0.0161714	0.0178909	0.018803	0.0447509	0.0430985	0.0319132	0.00910307	0.0266806	0.00758256	0.0368853	0.0522769	0.0706923
N-Acetylglucosamine 1-phosphate	6.48406e-05	N.D.	5.08821e-05	N.D.	N.D.	3.80152e-05	N.D.	N.D.	6.66657e-05	N.D.	N.D.	N.D.	N.D.	N.D.	N.D.	N.D.	3.31403e-05	N.D.	9.02217e-05	N.D.	N.D.	4.05103e-05	N.D.	N.D.	N.D.	N.D.	5.39589e-05	N.D.	N.D.	N.D.	N.D.	N.D.	3.3349e-05	N.D.	N.D.	N.D.	3.00547e-05	N.D.	N.D.	0.000103392	N.D.	N.D.	N.D.	N.D.	N.D.	N.D.	N.D.	N.D.	N.D.
Citric acid	0.0162824	0.0205207	0.0247379	0.0125746	0.0137842	0.0165871	0.0149149	0.0181992	0.0197732	0.013157	0.0251668	0.0203358	0.0187016	0.0136026	0.01449	0.0178975	0.0146463	0.0163099	0.0143138	0.0205159	0.0178302	0.0209952	0.0164357	0.0140017	0.0246164	0.0213458	0.0102878	0.012802	0.0155082	0.0150822	0.0196366	0.0220992	0.0217705	0.015472	0.0172044	0.015292	0.0134011	0.0166932	0.0147566	0.0243569	0.016626	0.0149682	0.0179545	0.0152191	0.0204502	0.016943	0.0173742	0.0166554	0.0186991
Pelargonic acid	0.000414842	0.000333512	0.000598576	0.000467513	0.00066753	0.000740142	0.000273794	0.000319011	0.000449282	0.000541429	0.000431336	0.000554941	0.000826957	0.000577616	0.000684864	0.000470588	0.000581831	0.000416179	0.000431464	0.000394295	0.000447974	0.000325329	0.000577727	0.000523871	0.000690037	0.000658327	0.00057115	0.000508585	0.000530693	0.00048403	0.000592842	0.000413574	0.000478103	0.000661036	0.000529105	0.000665228	0.000623443	0.000570066	0.000357977	0.000611534	0.000532043	0.000461396	N.D.	0.000459844	0.000308523	0.000546734	0.000462924	0.000399307	0.000751787
Mevalonic acid	N.D.	N.D.	N.D.	N.D.	N.D.	N.D.	N.D.	N.D.	N.D.	N.D.	N.D.	9.69617e-05	N.D.	N.D.	N.D.	N.D.	0.000172111	N.D.	N.D.	0.000103288	N.D.	N.D.	N.D.	N.D.	N.D.	N.D.	N.D.	N.D.	N.D.	N.D.	N.D.	N.D.	5.14443e-05	0.000167476	N.D.	N.D.	9.1577e-05	N.D.	N.D.	6.7357e-05	N.D.	N.D.	N.D.	N.D.	N.D.	N.D.	N.D.	N.D.	N.D.
1-Methyl-2-pyrrolidone	N.D.	N.D.	N.D.	N.D.	N.D.	N.D.	N.D.	N.D.	N.D.	N.D.	N.D.	N.D.	N.D.	N.D.	N.D.	0.000840446	0.00165818	0.00120811	N.D.	N.D.	N.D.	N.D.	N.D.	N.D.	N.D.	N.D.	0.00216213	0.0010301	N.D.	0.000687476	N.D.	0.00118059	0.00141428	N.D.	0.00176129	N.D.	N.D.	0.00111266	N.D.	0.00203554	0.0013337	0.000960558	0.00187429	N.D.	0.00109966	N.D.	N.D.	N.D.	N.D.
2-Aminoadipic acid	0.000148604	0.000148716	0.000193622	0.000133054	0.00018451	0.000180784	0.000143235	0.000177252	0.000148299	0.00019446	0.00013535	0.000195303	0.000314511	0.000203402	0.000242211	0.000154655	0.000205339	0.000170246	0.000310622	0.000204585	0.000201093	0.000134174	0.000280521	0.000187595	0.000188745	0.000165347	0.000352211	0.00025304	0.000139667	0.000116899	0.000118379	0.000203062	0.000195951	0.000172839	0.000149364	0.000124064	N.D.	0.000258351	0.000130126	0.000119742	9.99445e-05	0.000127129	0.000191701	9.79408e-05	0.000192003	0.000125224	0.000144794	0.000160778	0.0002546
1-Methylnicotinamide	N.D.	N.D.	N.D.	N.D.	N.D.	N.D.	N.D.	N.D.	N.D.	N.D.	N.D.	N.D.	N.D.	N.D.	N.D.	N.D.	N.D.	N.D.	N.D.	N.D.	N.D.	9.79234e-05	8.80827e-05	4.94595e-05	6.14751e-05	0.000108156	6.38449e-05	0.000148428	4.51555e-05	8.54034e-05	5.61192e-05	0.000104102	8.47041e-05	N.D.	N.D.	N.D.	N.D.	N.D.	N.D.	N.D.	N.D.	N.D.	N.D.	N.D.	N.D.	N.D.	N.D.	N.D.	N.D.
2-Hydroxy-4-methylvaleric acid	0.000201971	0.000164236	0.000279694	0.000178955	0.000171255	0.000130806	N.D.	0.000321631	0.000191308	0.000205634	0.00016475	0.000175567	0.000285323	0.000198049	0.000241743	0.000129499	0.000147255	0.000161249	0.000248716	0.000141845	N.D.	0.000201056	N.D.	N.D.	0.000151865	N.D.	8.74106e-05	N.D.	8.70012e-05	N.D.	0.000159059	0.000183067	7.08854e-05	0.000163185	0.000164458	N.D.	0.000247117	0.000236721	0.000141516	0.000181392	0.000149034	0.000141931	0.000110083	0.000173735	0.000166345	N.D.	0.000164377	0.000206218	0.000305052
3-(4-Hydroxyphenyl)propionic acid	N.D.	N.D.	N.D.	6.8808e-05	8.8762e-05	N.D.	0.000149031	0.000288343	N.D.	N.D.	N.D.	5.45998e-05	N.D.	N.D.	0.000123798	N.D.	7.76921e-05	N.D.	7.49422e-05	0.00015648	N.D.	0.000115299	0.000139093	6.03191e-05	8.41586e-05	N.D.	N.D.	0.000127381	N.D.	0.000135451	N.D.	N.D.	N.D.	8.98163e-05	N.D.	N.D.	N.D.	N.D.	N.D.	0.000145357	N.D.	6.89699e-05	N.D.	N.D.	N.D.	N.D.	N.D.	N.D.	N.D.
Urocanic acid	N.D.	N.D.	N.D.	N.D.	N.D.	N.D.	5.50425e-05	N.D.	N.D.	N.D.	N.D.	0.000139491	N.D.	3.99034e-05	N.D.	N.D.	N.D.	N.D.	N.D.	N.D.	7.6547e-05	N.D.	6.83614e-05	N.D.	N.D.	7.84841e-05	6.47453e-05	N.D.	N.D.	N.D.	5.8761e-05	5.81242e-05	N.D.	N.D.	N.D.	N.D.	N.D.	N.D.	N.D.	N.D.	7.41742e-05	N.D.	5.95448e-05	9.71774e-05	7.4355e-05	N.D.	N.D.	3.71189e-05	N.D.
Octanoic acid	0.000352898	0.000358344	0.000405951	0.00032133	0.000516239	0.000333392	N.D.	N.D.	0.000311756	0.000311092	0.000337125	0.000420167	0.00028382	0.000968204	0.000500593	0.000371793	0.000318741	0.000305251	0.000350701	0.000353627	0.000547269	0.000325703	0.000400981	0.000252134	0.000712817	0.000474088	0.000325208	N.D.	0.000351769	0.000469512	0.000413236	0.000425683	0.00118187	0.000420191	0.000369133	0.000507568	0.000374528	0.000333625	0.000259267	0.000774985	0.000358273	N.D.	N.D.	0.000459723	0.00032453	N.D.	0.000362186	0.000345023	0.000395286
2-Hydroxyvaleric acid	0.0015232	0.00118321	0.00178893	0.00186312	0.00114071	0.000930583	0.000789023	0.000859019	0.00175248	0.00172208	0.00111734	0.00153774	0.00154989	0.00209772	0.00316142	0.00145615	0.000918705	0.00126737	0.00128845	0.0012956	0.000271703	0.000183231	0.000175903	0.000226197	0.000197266	0.000196565	0.000394584	0.000238671	0.000253476	0.000251594	0.000226303	0.000376676	0.000263502	0.00090703	0.001169	0.000894085	0.00538031	0.00115963	0.000967659	0.000758412	0.000782663	0.000679003	0.000502719	0.00160915	0.00131099	0.00136083	0.00130988	0.00107431	0.00193939
Thr	0.0353332	0.0389453	0.0228389	0.0273141	0.0354496	0.0214736	0.0287358	0.0275742	0.0333943	0.0399022	0.0207543	0.0271722	0.0293279	0.0369522	0.0489507	0.0306166	0.038326	0.0278008	0.0419733	0.0337075	0.026109	0.0228743	0.031937	0.0257596	0.0457099	0.0310956	0.032852	0.0266973	0.0180657	0.0217749	0.0291638	0.0349886	0.0274341	0.0258802	0.029786	0.0482957	0.0273188	0.0238706	0.0328506	0.0377339	0.032671	0.0344206	0.0317482	0.0181133	0.0325003	0.0215961	0.0238257	0.0369228	0.0489589
UMP	N.D.	N.D.	6.35237e-05	N.D.	N.D.	5.63548e-05	3.45353e-05	N.D.	N.D.	6.0651e-05	N.D.	N.D.	N.D.	N.D.	5.25202e-05	N.D.	N.D.	N.D.	N.D.	N.D.	N.D.	N.D.	N.D.	N.D.	N.D.	N.D.	N.D.	N.D.	N.D.	N.D.	N.D.	N.D.	N.D.	4.3764e-05	N.D.	N.D.	N.D.	N.D.	N.D.	N.D.	N.D.	N.D.	N.D.	N.D.	N.D.	N.D.	N.D.	N.D.	N.D.
1-Pyrroline 5-carboxylic acid	N.D.	N.D.	N.D.	N.D.	N.D.	N.D.	N.D.	N.D.	N.D.	N.D.	N.D.	N.D.	N.D.	N.D.	N.D.	N.D.	N.D.	N.D.	N.D.	N.D.	N.D.	N.D.	N.D.	N.D.	N.D.	N.D.	N.D.	N.D.	N.D.	N.D.	N.D.	N.D.	N.D.	7.72417e-05	N.D.	N.D.	0.00014546	0.000109449	N.D.	N.D.	N.D.	N.D.	N.D.	N.D.	N.D.	N.D.	N.D.	N.D.	N.D.
2,3-Diphosphoglyceric acid	N.D.	N.D.	N.D.	N.D.	N.D.	N.D.	N.D.	N.D.	N.D.	N.D.	N.D.	N.D.	N.D.	N.D.	N.D.	N.D.	N.D.	N.D.	N.D.	N.D.	N.D.	N.D.	N.D.	N.D.	N.D.	N.D.	N.D.	N.D.	N.D.	N.D.	N.D.	N.D.	N.D.	N.D.	N.D.	N.D.	N.D.	N.D.	N.D.	N.D.	N.D.	N.D.	N.D.	N.D.	N.D.	N.D.	N.D.	N.D.	N.D.
2-Amino-2-(hydroxymethyl)-1,3-propanediol	N.D.	N.D.	N.D.	N.D.	N.D.	N.D.	N.D.	N.D.	N.D.	N.D.	N.D.	0.000351377	N.D.	N.D.	N.D.	N.D.	N.D.	N.D.	N.D.	N.D.	N.D.	N.D.	N.D.	N.D.	N.D.	N.D.	N.D.	N.D.	N.D.	N.D.	N.D.	N.D.	N.D.	N.D.	N.D.	N.D.	N.D.	N.D.	N.D.	N.D.	N.D.	N.D.	N.D.	N.D.	N.D.	N.D.	N.D.	N.D.	N.D.
2-Oxooctanoic acid	N.D.	N.D.	N.D.	N.D.	N.D.	N.D.	N.D.	N.D.	N.D.	N.D.	N.D.	N.D.	N.D.	N.D.	N.D.	N.D.	N.D.	N.D.	N.D.	N.D.	N.D.	N.D.	N.D.	N.D.	N.D.	N.D.	N.D.	N.D.	N.D.	N.D.	N.D.	N.D.	N.D.	0.000272309	N.D.	0.000158907	0.000128182	0.000221155	N.D.	N.D.	N.D.	N.D.	N.D.	N.D.	N.D.	N.D.	N.D.	N.D.	N.D.
3-Amino-1,2,4-triazole	N.D.	N.D.	N.D.	N.D.	N.D.	N.D.	N.D.	N.D.	N.D.	N.D.	N.D.	N.D.	N.D.	N.D.	N.D.	N.D.	N.D.	N.D.	N.D.	N.D.	N.D.	N.D.	N.D.	N.D.	N.D.	N.D.	N.D.	N.D.	N.D.	N.D.	N.D.	N.D.	N.D.	N.D.	N.D.	N.D.	N.D.	N.D.	N.D.	N.D.	N.D.	N.D.	N.D.	N.D.	N.D.	N.D.	N.D.	N.D.	N.D.
3-Aminopropane-1,2-diol	N.D.	N.D.	N.D.	N.D.	N.D.	N.D.	N.D.	N.D.	N.D.	N.D.	N.D.	N.D.	N.D.	N.D.	N.D.	N.D.	6.82546e-05	N.D.	N.D.	N.D.	N.D.	N.D.	N.D.	N.D.	N.D.	N.D.	N.D.	N.D.	N.D.	N.D.	N.D.	N.D.	N.D.	N.D.	N.D.	N.D.	N.D.	N.D.	N.D.	N.D.	N.D.	N.D.	N.D.	N.D.	N.D.	N.D.	N.D.	N.D.	N.D.
4-Guanidinobutyric acid	N.D.	N.D.	N.D.	N.D.	N.D.	N.D.	N.D.	N.D.	N.D.	N.D.	N.D.	N.D.	N.D.	N.D.	N.D.	N.D.	N.D.	N.D.	N.D.	N.D.	N.D.	N.D.	N.D.	N.D.	N.D.	N.D.	N.D.	N.D.	N.D.	N.D.	N.D.	N.D.	N.D.	0.000142057	7.29144e-05	8.41292e-05	0.000110426	0.000169424	0.000122618	0.000106067	7.87518e-05	4.56715e-05	N.D.	N.D.	0.000128031	N.D.	N.D.	N.D.	N.D.
4-Methylpyrazole	N.D.	N.D.	N.D.	N.D.	N.D.	N.D.	N.D.	3.16104e-05	N.D.	N.D.	N.D.	N.D.	N.D.	N.D.	N.D.	N.D.	N.D.	N.D.	N.D.	N.D.	N.D.	N.D.	N.D.	N.D.	N.D.	N.D.	N.D.	N.D.	N.D.	N.D.	N.D.	N.D.	N.D.	N.D.	N.D.	N.D.	N.D.	N.D.	N.D.	N.D.	N.D.	N.D.	N.D.	N.D.	N.D.	N.D.	N.D.	N.D.	N.D.
5-Amino-4-oxovaleric acid	N.D.	N.D.	N.D.	N.D.	N.D.	N.D.	N.D.	N.D.	N.D.	N.D.	N.D.	N.D.	N.D.	N.D.	N.D.	N.D.	N.D.	N.D.	N.D.	N.D.	N.D.	3.75059e-05	N.D.	N.D.	N.D.	N.D.	N.D.	N.D.	N.D.	N.D.	N.D.	N.D.	N.D.	N.D.	N.D.	N.D.	N.D.	N.D.	N.D.	N.D.	N.D.	N.D.	N.D.	N.D.	N.D.	N.D.	N.D.	N.D.	N.D.
6-Phosphogluconic acid	N.D.	5.54418e-05	6.49458e-05	3.54919e-05	N.D.	N.D.	N.D.	N.D.	2.47187e-05	N.D.	N.D.	N.D.	N.D.	N.D.	4.99692e-05	N.D.	N.D.	N.D.	6.9364e-05	4.60152e-05	N.D.	N.D.	N.D.	N.D.	N.D.	N.D.	N.D.	N.D.	N.D.	N.D.	N.D.	N.D.	N.D.	N.D.	N.D.	N.D.	N.D.	N.D.	N.D.	N.D.	N.D.	N.D.	N.D.	N.D.	N.D.	N.D.	N.D.	N.D.	N.D.
ADP-ribose	3.58692e-05	6.07279e-05	N.D.	3.63078e-05	N.D.	5.40472e-05	N.D.	N.D.	4.76397e-05	N.D.	N.D.	N.D.	N.D.	N.D.	N.D.	N.D.	N.D.	N.D.	N.D.	4.89703e-05	N.D.	N.D.	N.D.	N.D.	N.D.	N.D.	N.D.	N.D.	N.D.	N.D.	N.D.	N.D.	N.D.	N.D.	N.D.	N.D.	N.D.	N.D.	N.D.	N.D.	N.D.	N.D.	N.D.	N.D.	N.D.	N.D.	N.D.	N.D.	N.D.
Aminophylline	N.D.	N.D.	N.D.	N.D.	N.D.	N.D.	N.D.	N.D.	N.D.	N.D.	N.D.	N.D.	N.D.	N.D.	N.D.	N.D.	N.D.	N.D.	N.D.	0.000209495	N.D.	N.D.	N.D.	N.D.	N.D.	N.D.	N.D.	N.D.	N.D.	N.D.	N.D.	N.D.	N.D.	N.D.	N.D.	N.D.	N.D.	N.D.	N.D.	0.000148048	N.D.	N.D.	N.D.	N.D.	N.D.	N.D.	N.D.	N.D.	N.D.
Anserine_divalent	N.D.	N.D.	N.D.	N.D.	N.D.	N.D.	N.D.	N.D.	N.D.	N.D.	N.D.	N.D.	N.D.	N.D.	N.D.	N.D.	N.D.	N.D.	N.D.	N.D.	N.D.	N.D.	N.D.	N.D.	N.D.	N.D.	N.D.	N.D.	N.D.	N.D.	N.D.	N.D.	N.D.	N.D.	N.D.	N.D.	N.D.	N.D.	N.D.	N.D.	N.D.	N.D.	N.D.	N.D.	N.D.	N.D.	N.D.	N.D.	N.D.
Azelaic acid	N.D.	N.D.	N.D.	N.D.	N.D.	N.D.	N.D.	N.D.	N.D.	N.D.	N.D.	N.D.	N.D.	N.D.	N.D.	N.D.	N.D.	N.D.	N.D.	N.D.	N.D.	N.D.	N.D.	N.D.	N.D.	N.D.	N.D.	N.D.	N.D.	N.D.	N.D.	N.D.	N.D.	N.D.	N.D.	N.D.	N.D.	N.D.	N.D.	N.D.	N.D.	N.D.	N.D.	N.D.	N.D.	N.D.	N.D.	N.D.	N.D.
Betaine aldehyde_+H2O	N.D.	N.D.	N.D.	N.D.	N.D.	N.D.	N.D.	N.D.	N.D.	N.D.	N.D.	N.D.	N.D.	N.D.	N.D.	N.D.	N.D.	N.D.	N.D.	N.D.	N.D.	N.D.	N.D.	N.D.	N.D.	N.D.	N.D.	N.D.	N.D.	N.D.	N.D.	N.D.	N.D.	0.000168047	0.000118702	0.000153152	9.90911e-05	0.000206183	0.000178219	0.000109804	6.84098e-05	6.95035e-05	N.D.	N.D.	N.D.	N.D.	N.D.	N.D.	N.D.
Betonicine	N.D.	N.D.	N.D.	N.D.	N.D.	N.D.	N.D.	N.D.	N.D.	N.D.	N.D.	N.D.	N.D.	N.D.	N.D.	N.D.	0.000197445	N.D.	N.D.	N.D.	N.D.	N.D.	0.000437142	N.D.	N.D.	0.000265816	N.D.	N.D.	N.D.	N.D.	N.D.	N.D.	N.D.	N.D.	N.D.	N.D.	N.D.	N.D.	N.D.	N.D.	N.D.	N.D.	N.D.	N.D.	N.D.	N.D.	N.D.	N.D.	N.D.
CTP	N.D.	N.D.	N.D.	N.D.	N.D.	N.D.	N.D.	N.D.	N.D.	N.D.	N.D.	N.D.	N.D.	N.D.	N.D.	N.D.	N.D.	N.D.	N.D.	N.D.	N.D.	N.D.	N.D.	N.D.	N.D.	N.D.	N.D.	N.D.	N.D.	N.D.	N.D.	N.D.	N.D.	N.D.	N.D.	N.D.	N.D.	N.D.	N.D.	4.65265e-05	N.D.	N.D.	N.D.	N.D.	N.D.	N.D.	N.D.	N.D.	N.D.
Cyclohexylamine	N.D.	N.D.	N.D.	N.D.	N.D.	N.D.	N.D.	N.D.	N.D.	N.D.	N.D.	N.D.	N.D.	N.D.	N.D.	N.D.	N.D.	N.D.	N.D.	N.D.	N.D.	N.D.	N.D.	N.D.	N.D.	N.D.	N.D.	N.D.	N.D.	N.D.	N.D.	N.D.	N.D.	N.D.	N.D.	N.D.	N.D.	N.D.	N.D.	7.68864e-05	N.D.	N.D.	7.6211e-05	6.2673e-05	N.D.	N.D.	N.D.	N.D.	N.D.
Dihydroxyacetone phosphate	N.D.	0.000250656	0.000190413	N.D.	0.000149147	0.000335457	0.000155565	N.D.	0.000220521	0.000259641	N.D.	N.D.	0.000116956	0.000218251	0.000272805	N.D.	N.D.	0.000154445	N.D.	N.D.	0.000187717	7.17967e-05	N.D.	0.000199053	N.D.	N.D.	0.000209727	0.000193887	N.D.	N.D.	N.D.	N.D.	0.000190523	N.D.	N.D.	N.D.	N.D.	N.D.	N.D.	N.D.	N.D.	N.D.	N.D.	N.D.	N.D.	N.D.	N.D.	N.D.	N.D.
Dodecanedioic acid	N.D.	N.D.	N.D.	N.D.	N.D.	N.D.	N.D.	N.D.	N.D.	N.D.	N.D.	N.D.	N.D.	N.D.	N.D.	N.D.	N.D.	N.D.	N.D.	N.D.	N.D.	N.D.	N.D.	N.D.	N.D.	N.D.	N.D.	N.D.	N.D.	N.D.	0.000100435	N.D.	N.D.	N.D.	N.D.	N.D.	N.D.	N.D.	N.D.	N.D.	N.D.	N.D.	N.D.	N.D.	N.D.	N.D.	N.D.	N.D.	N.D.
Ethyl glucuronide	N.D.	N.D.	N.D.	N.D.	N.D.	N.D.	N.D.	N.D.	N.D.	N.D.	N.D.	N.D.	N.D.	N.D.	N.D.	N.D.	N.D.	N.D.	N.D.	N.D.	N.D.	N.D.	N.D.	N.D.	N.D.	N.D.	N.D.	N.D.	N.D.	N.D.	N.D.	N.D.	N.D.	N.D.	N.D.	N.D.	0.000616379	N.D.	N.D.	N.D.	N.D.	N.D.	N.D.	N.D.	N.D.	N.D.	N.D.	N.D.	N.D.
Fructose 6-phosphate	N.D.	N.D.	N.D.	N.D.	N.D.	N.D.	N.D.	N.D.	N.D.	N.D.	N.D.	N.D.	N.D.	N.D.	N.D.	N.D.	N.D.	N.D.	N.D.	N.D.	N.D.	N.D.	N.D.	N.D.	N.D.	N.D.	N.D.	N.D.	N.D.	N.D.	N.D.	N.D.	N.D.	N.D.	N.D.	N.D.	N.D.	N.D.	N.D.	N.D.	N.D.	N.D.	N.D.	N.D.	N.D.	N.D.	N.D.	N.D.	N.D.
Fumaric acid	N.D.	N.D.	N.D.	N.D.	N.D.	N.D.	N.D.	N.D.	N.D.	N.D.	N.D.	N.D.	N.D.	N.D.	N.D.	N.D.	N.D.	N.D.	N.D.	N.D.	N.D.	N.D.	N.D.	N.D.	N.D.	N.D.	N.D.	N.D.	N.D.	N.D.	N.D.	N.D.	N.D.	N.D.	N.D.	N.D.	N.D.	N.D.	N.D.	N.D.	N.D.	N.D.	N.D.	N.D.	N.D.	N.D.	N.D.	N.D.	N.D.
Glycerol 3-phosphate	N.D.	N.D.	N.D.	N.D.	N.D.	N.D.	N.D.	N.D.	N.D.	4.34438e-05	N.D.	N.D.	N.D.	N.D.	N.D.	N.D.	N.D.	N.D.	N.D.	N.D.	N.D.	N.D.	N.D.	N.D.	N.D.	N.D.	N.D.	N.D.	N.D.	N.D.	N.D.	N.D.	N.D.	N.D.	N.D.	N.D.	N.D.	9.80262e-05	7.87253e-05	N.D.	N.D.	5.47608e-05	N.D.	N.D.	N.D.	N.D.	N.D.	N.D.	N.D.
Heptanoic acid	N.D.	N.D.	N.D.	N.D.	N.D.	N.D.	N.D.	N.D.	N.D.	N.D.	N.D.	N.D.	N.D.	N.D.	N.D.	N.D.	N.D.	N.D.	N.D.	N.D.	N.D.	N.D.	N.D.	N.D.	N.D.	N.D.	N.D.	N.D.	N.D.	N.D.	N.D.	N.D.	N.D.	N.D.	N.D.	N.D.	N.D.	N.D.	N.D.	N.D.	N.D.	N.D.	N.D.	N.D.	N.D.	N.D.	N.D.	N.D.	N.D.
Homocarnosine	N.D.	N.D.	N.D.	N.D.	N.D.	N.D.	N.D.	N.D.	N.D.	N.D.	N.D.	N.D.	N.D.	N.D.	N.D.	N.D.	N.D.	N.D.	N.D.	N.D.	N.D.	N.D.	N.D.	N.D.	N.D.	N.D.	N.D.	N.D.	N.D.	N.D.	N.D.	N.D.	N.D.	N.D.	N.D.	N.D.	N.D.	N.D.	N.D.	N.D.	N.D.	N.D.	N.D.	N.D.	N.D.	N.D.	N.D.	N.D.	N.D.
Imidazole-4-acetic acid	N.D.	N.D.	N.D.	N.D.	N.D.	N.D.	N.D.	N.D.	N.D.	N.D.	N.D.	N.D.	N.D.	N.D.	N.D.	N.D.	N.D.	N.D.	4.52765e-05	N.D.	N.D.	N.D.	N.D.	N.D.	N.D.	N.D.	N.D.	N.D.	N.D.	N.D.	N.D.	N.D.	N.D.	7.52924e-05	4.30746e-05	N.D.	5.04042e-05	5.56225e-05	N.D.	6.2177e-05	N.D.	N.D.	N.D.	N.D.	N.D.	N.D.	N.D.	N.D.	N.D.
Isobutylamine	N.D.	N.D.	N.D.	N.D.	N.D.	N.D.	N.D.	N.D.	N.D.	N.D.	N.D.	N.D.	N.D.	N.D.	N.D.	N.D.	N.D.	N.D.	N.D.	N.D.	0.000614669	N.D.	N.D.	N.D.	N.D.	N.D.	N.D.	N.D.	N.D.	N.D.	N.D.	N.D.	N.D.	N.D.	N.D.	N.D.	N.D.	N.D.	N.D.	N.D.	N.D.	N.D.	N.D.	N.D.	N.D.	N.D.	N.D.	N.D.	N.D.
Isobutyric acid	N.D.	N.D.	N.D.	N.D.	N.D.	N.D.	N.D.	N.D.	N.D.	N.D.	N.D.	N.D.	N.D.	N.D.	N.D.	N.D.	N.D.	N.D.	N.D.	N.D.	N.D.	N.D.	N.D.	N.D.	N.D.	N.D.	N.D.	N.D.	N.D.	N.D.	N.D.	N.D.	N.D.	0.000896161	0.00100887	0.000909976	0.000744946	0.00111447	0.000884613	0.000876553	0.000906807	0.0010775	N.D.	0.000543486	0.0005039	0.000503083	0.000239013	N.D.	N.D.
Isopropanolamine	N.D.	N.D.	N.D.	N.D.	N.D.	N.D.	N.D.	N.D.	N.D.	N.D.	N.D.	N.D.	N.D.	N.D.	N.D.	N.D.	0.000130671	N.D.	N.D.	N.D.	N.D.	N.D.	N.D.	N.D.	N.D.	N.D.	N.D.	N.D.	N.D.	N.D.	N.D.	N.D.	N.D.	N.D.	N.D.	N.D.	N.D.	N.D.	N.D.	N.D.	N.D.	N.D.	N.D.	N.D.	N.D.	N.D.	N.D.	N.D.	N.D.
Isovaleric acid	N.D.	N.D.	N.D.	N.D.	N.D.	N.D.	N.D.	N.D.	N.D.	N.D.	N.D.	N.D.	N.D.	N.D.	N.D.	N.D.	N.D.	N.D.	N.D.	N.D.	N.D.	N.D.	N.D.	N.D.	N.D.	N.D.	N.D.	N.D.	N.D.	N.D.	N.D.	N.D.	N.D.	0.00471464	0.00443124	0.003851	0.00341082	0.00762416	0.00474769	0.00398531	0.00284083	0.00377978	N.D.	0.00135263	0.000829999	0.00117687	0.000654868	0.000455213	0.000482036
Ketoprofen	N.D.	N.D.	N.D.	N.D.	N.D.	N.D.	N.D.	N.D.	N.D.	N.D.	N.D.	N.D.	N.D.	N.D.	N.D.	N.D.	N.D.	N.D.	N.D.	N.D.	N.D.	N.D.	N.D.	N.D.	N.D.	N.D.	N.D.	N.D.	N.D.	N.D.	N.D.	N.D.	N.D.	N.D.	N.D.	N.D.	N.D.	N.D.	N.D.	N.D.	0.000154479	N.D.	6.60169e-05	N.D.	N.D.	N.D.	0.000685514	N.D.	N.D.
Mannosamine	N.D.	N.D.	N.D.	N.D.	N.D.	N.D.	N.D.	N.D.	5.22958e-05	0.000114803	N.D.	0.000111701	N.D.	N.D.	N.D.	N.D.	N.D.	6.09199e-05	N.D.	N.D.	N.D.	N.D.	N.D.	N.D.	N.D.	N.D.	N.D.	N.D.	N.D.	N.D.	N.D.	N.D.	N.D.	N.D.	N.D.	N.D.	N.D.	N.D.	N.D.	N.D.	N.D.	N.D.	N.D.	N.D.	N.D.	N.D.	N.D.	N.D.	N.D.
Melatonin	N.D.	N.D.	N.D.	N.D.	N.D.	N.D.	N.D.	N.D.	N.D.	N.D.	N.D.	N.D.	N.D.	N.D.	N.D.	N.D.	N.D.	N.D.	N.D.	N.D.	N.D.	N.D.	N.D.	N.D.	N.D.	N.D.	N.D.	N.D.	N.D.	N.D.	N.D.	N.D.	N.D.	N.D.	N.D.	N.D.	N.D.	N.D.	N.D.	N.D.	N.D.	N.D.	N.D.	N.D.	N.D.	N.D.	N.D.	N.D.	N.D.
Metformin	N.D.	N.D.	N.D.	N.D.	N.D.	N.D.	N.D.	N.D.	N.D.	N.D.	N.D.	N.D.	N.D.	N.D.	N.D.	N.D.	N.D.	N.D.	N.D.	N.D.	N.D.	N.D.	N.D.	N.D.	N.D.	N.D.	N.D.	N.D.	N.D.	N.D.	N.D.	N.D.	N.D.	N.D.	N.D.	N.D.	N.D.	N.D.	N.D.	N.D.	N.D.	N.D.	N.D.	N.D.	N.D.	N.D.	N.D.	N.D.	N.D.
Methanesulfonic acid	N.D.	N.D.	N.D.	N.D.	N.D.	N.D.	N.D.	N.D.	N.D.	N.D.	N.D.	N.D.	N.D.	N.D.	N.D.	N.D.	N.D.	N.D.	N.D.	N.D.	N.D.	N.D.	N.D.	N.D.	N.D.	N.D.	N.D.	N.D.	N.D.	N.D.	N.D.	N.D.	N.D.	N.D.	N.D.	N.D.	N.D.	N.D.	N.D.	N.D.	N.D.	N.D.	0.00192786	N.D.	N.D.	N.D.	N.D.	N.D.	N.D.
N-Acetylglutamic acid	N.D.	N.D.	N.D.	N.D.	N.D.	N.D.	N.D.	N.D.	N.D.	N.D.	N.D.	N.D.	N.D.	N.D.	N.D.	N.D.	N.D.	N.D.	N.D.	N.D.	N.D.	N.D.	N.D.	N.D.	N.D.	N.D.	N.D.	N.D.	N.D.	N.D.	N.D.	N.D.	N.D.	N.D.	N.D.	N.D.	N.D.	N.D.	N.D.	N.D.	N.D.	N.D.	N.D.	N.D.	N.D.	N.D.	N.D.	N.D.	N.D.
Octopine	N.D.	N.D.	N.D.	N.D.	N.D.	N.D.	N.D.	N.D.	N.D.	N.D.	N.D.	0.000194996	N.D.	N.D.	N.D.	N.D.	N.D.	N.D.	N.D.	N.D.	N.D.	N.D.	N.D.	N.D.	N.D.	N.D.	N.D.	N.D.	N.D.	N.D.	N.D.	N.D.	N.D.	N.D.	N.D.	N.D.	N.D.	N.D.	N.D.	N.D.	N.D.	N.D.	N.D.	N.D.	N.D.	N.D.	N.D.	N.D.	N.D.
o-Hydroxybenzoic acid	N.D.	N.D.	N.D.	N.D.	N.D.	N.D.	N.D.	N.D.	N.D.	N.D.	N.D.	N.D.	N.D.	N.D.	N.D.	N.D.	N.D.	N.D.	N.D.	N.D.	N.D.	N.D.	N.D.	N.D.	N.D.	N.D.	N.D.	N.D.	N.D.	N.D.	N.D.	N.D.	N.D.	N.D.	N.D.	N.D.	0.0543198	N.D.	N.D.	N.D.	N.D.	N.D.	N.D.	N.D.	N.D.	N.D.	N.D.	N.D.	N.D.
Oxypurinol	N.D.	N.D.	N.D.	N.D.	N.D.	N.D.	N.D.	N.D.	N.D.	N.D.	N.D.	N.D.	N.D.	N.D.	N.D.	N.D.	N.D.	N.D.	N.D.	N.D.	N.D.	N.D.	N.D.	N.D.	N.D.	N.D.	N.D.	N.D.	N.D.	N.D.	N.D.	N.D.	N.D.	N.D.	N.D.	N.D.	N.D.	N.D.	N.D.	N.D.	N.D.	N.D.	N.D.	N.D.	N.D.	N.D.	N.D.	N.D.	N.D.
p-Anisic acid	N.D.	N.D.	N.D.	N.D.	N.D.	N.D.	N.D.	N.D.	N.D.	N.D.	N.D.	N.D.	N.D.	N.D.	N.D.	N.D.	0.000345628	N.D.	N.D.	N.D.	N.D.	N.D.	N.D.	N.D.	N.D.	N.D.	N.D.	N.D.	N.D.	N.D.	N.D.	N.D.	N.D.	N.D.	N.D.	N.D.	N.D.	N.D.	N.D.	N.D.	N.D.	N.D.	N.D.	N.D.	N.D.	N.D.	0.000186518	N.D.	N.D.
Piperidine	N.D.	N.D.	N.D.	N.D.	N.D.	N.D.	N.D.	N.D.	N.D.	N.D.	5.96177e-05	N.D.	N.D.	N.D.	N.D.	N.D.	N.D.	N.D.	0.000180524	N.D.	N.D.	N.D.	0.000139111	N.D.	N.D.	0.000103159	N.D.	6.53626e-05	N.D.	N.D.	N.D.	N.D.	0.000106563	N.D.	N.D.	N.D.	N.D.	N.D.	N.D.	N.D.	N.D.	N.D.	N.D.	N.D.	N.D.	N.D.	N.D.	N.D.	N.D.
Propionic acid	N.D.	N.D.	N.D.	N.D.	N.D.	N.D.	N.D.	N.D.	N.D.	N.D.	N.D.	N.D.	N.D.	N.D.	N.D.	N.D.	N.D.	N.D.	N.D.	N.D.	N.D.	N.D.	N.D.	N.D.	N.D.	N.D.	N.D.	N.D.	N.D.	N.D.	N.D.	N.D.	N.D.	N.D.	N.D.	N.D.	N.D.	N.D.	N.D.	N.D.	N.D.	0.00071253	N.D.	N.D.	N.D.	N.D.	0.000451926	N.D.	0.000553748
Prostaglandin E2	N.D.	N.D.	N.D.	N.D.	N.D.	N.D.	N.D.	N.D.	N.D.	N.D.	N.D.	N.D.	N.D.	N.D.	N.D.	N.D.	N.D.	N.D.	N.D.	N.D.	N.D.	N.D.	N.D.	N.D.	N.D.	N.D.	N.D.	N.D.	N.D.	N.D.	N.D.	N.D.	N.D.	0.00072468	0.000275392	0.000312673	0.00073801	0.000972408	0.000417663	0.000311849	0.000395143	0.000329044	N.D.	0.00035368	N.D.	N.D.	N.D.	N.D.	N.D.
Prostaglandin F2α	N.D.	N.D.	N.D.	N.D.	N.D.	N.D.	N.D.	N.D.	N.D.	N.D.	N.D.	N.D.	N.D.	N.D.	N.D.	N.D.	N.D.	N.D.	N.D.	N.D.	N.D.	N.D.	N.D.	N.D.	N.D.	N.D.	N.D.	N.D.	N.D.	N.D.	N.D.	N.D.	N.D.	0.000187642	N.D.	8.1323e-05	0.00015631	0.000269397	0.000131794	N.D.	N.D.	N.D.	N.D.	0.000110426	8.45848e-05	0.000102737	N.D.	N.D.	N.D.
Pyridoxal	N.D.	N.D.	N.D.	N.D.	N.D.	N.D.	N.D.	N.D.	N.D.	N.D.	N.D.	N.D.	N.D.	N.D.	N.D.	N.D.	6.3814e-05	N.D.	N.D.	N.D.	8.15022e-05	N.D.	N.D.	N.D.	N.D.	N.D.	N.D.	N.D.	N.D.	N.D.	N.D.	N.D.	N.D.	N.D.	N.D.	N.D.	N.D.	N.D.	N.D.	N.D.	N.D.	N.D.	N.D.	5.55736e-05	N.D.	N.D.	N.D.	N.D.	N.D.
Rhein	N.D.	N.D.	N.D.	N.D.	N.D.	N.D.	N.D.	N.D.	N.D.	N.D.	N.D.	N.D.	N.D.	N.D.	N.D.	N.D.	N.D.	N.D.	N.D.	N.D.	N.D.	N.D.	N.D.	N.D.	N.D.	N.D.	N.D.	N.D.	N.D.	N.D.	0.000105752	N.D.	N.D.	N.D.	N.D.	N.D.	N.D.	N.D.	N.D.	N.D.	N.D.	N.D.	N.D.	N.D.	N.D.	N.D.	N.D.	N.D.	N.D.
S-Carboxymethylcysteine	N.D.	N.D.	N.D.	N.D.	N.D.	N.D.	N.D.	N.D.	N.D.	N.D.	N.D.	N.D.	N.D.	N.D.	N.D.	N.D.	N.D.	N.D.	N.D.	N.D.	N.D.	N.D.	N.D.	N.D.	N.D.	N.D.	N.D.	N.D.	N.D.	N.D.	N.D.	N.D.	N.D.	N.D.	N.D.	N.D.	N.D.	N.D.	N.D.	N.D.	N.D.	N.D.	N.D.	N.D.	N.D.	N.D.	N.D.	N.D.	N.D.
Sedoheptulose 7-phosphate	N.D.	N.D.	N.D.	N.D.	N.D.	N.D.	N.D.	N.D.	N.D.	N.D.	N.D.	N.D.	N.D.	N.D.	N.D.	N.D.	N.D.	N.D.	N.D.	N.D.	N.D.	N.D.	N.D.	N.D.	N.D.	N.D.	N.D.	N.D.	N.D.	N.D.	N.D.	N.D.	N.D.	N.D.	N.D.	N.D.	N.D.	N.D.	N.D.	N.D.	N.D.	N.D.	N.D.	N.D.	N.D.	N.D.	N.D.	N.D.	7.67776e-05
Tartaric acid	N.D.	N.D.	N.D.	N.D.	N.D.	N.D.	N.D.	N.D.	N.D.	N.D.	N.D.	N.D.	N.D.	N.D.	N.D.	N.D.	N.D.	N.D.	N.D.	N.D.	N.D.	N.D.	N.D.	N.D.	N.D.	N.D.	N.D.	N.D.	N.D.	N.D.	N.D.	N.D.	N.D.	N.D.	N.D.	N.D.	N.D.	N.D.	N.D.	N.D.	N.D.	N.D.	N.D.	N.D.	N.D.	N.D.	N.D.	N.D.	N.D.
threo-β-Methylaspartic acid	N.D.	N.D.	N.D.	N.D.	N.D.	N.D.	N.D.	N.D.	N.D.	N.D.	N.D.	N.D.	N.D.	N.D.	N.D.	N.D.	N.D.	N.D.	N.D.	N.D.	N.D.	N.D.	N.D.	N.D.	N.D.	N.D.	N.D.	N.D.	N.D.	N.D.	N.D.	N.D.	N.D.	N.D.	N.D.	N.D.	N.D.	N.D.	N.D.	N.D.	0.000540158	0.000578251	N.D.	N.D.	N.D.	N.D.	9.42352e-05	0.000142324	0.000670685
Trimethylamine	N.D.	N.D.	N.D.	N.D.	N.D.	0.000393517	N.D.	0.000184433	N.D.	N.D.	N.D.	0.00122272	N.D.	0.000197979	N.D.	N.D.	N.D.	N.D.	N.D.	N.D.	0.000396344	N.D.	0.000721553	N.D.	N.D.	N.D.	N.D.	N.D.	N.D.	N.D.	N.D.	N.D.	N.D.	N.D.	N.D.	N.D.	N.D.	N.D.	N.D.	N.D.	N.D.	N.D.	N.D.	N.D.	N.D.	N.D.	N.D.	N.D.	N.D.
UDP-glucose	N.D.	N.D.	N.D.	N.D.	N.D.	N.D.	N.D.	N.D.	N.D.	N.D.	N.D.	N.D.	N.D.	N.D.	N.D.	N.D.	N.D.	N.D.	N.D.	N.D.	N.D.	N.D.	N.D.	N.D.	N.D.	N.D.	N.D.	N.D.	N.D.	N.D.	N.D.	N.D.	N.D.	N.D.	N.D.	N.D.	N.D.	N.D.	N.D.	N.D.	N.D.	N.D.	N.D.	N.D.	N.D.	N.D.	N.D.	N.D.	N.D.
UDP-glucuronic acid	N.D.	4.92953e-05	N.D.	N.D.	N.D.	3.82581e-05	N.D.	N.D.	N.D.	N.D.	N.D.	N.D.	N.D.	N.D.	N.D.	N.D.	N.D.	N.D.	N.D.	N.D.	N.D.	N.D.	N.D.	N.D.	N.D.	N.D.	N.D.	N.D.	N.D.	N.D.	N.D.	N.D.	N.D.	N.D.	N.D.	N.D.	N.D.	N.D.	N.D.	N.D.	N.D.	N.D.	N.D.	N.D.	N.D.	N.D.	N.D.	N.D.	N.D.
Uracil	N.D.	N.D.	N.D.	N.D.	N.D.	N.D.	N.D.	N.D.	N.D.	N.D.	N.D.	N.D.	N.D.	N.D.	N.D.	N.D.	N.D.	N.D.	N.D.	N.D.	N.D.	N.D.	0.000165907	N.D.	N.D.	N.D.	N.D.	N.D.	0.000127227	N.D.	N.D.	N.D.	N.D.	N.D.	N.D.	N.D.	N.D.	N.D.	N.D.	N.D.	N.D.	N.D.	N.D.	N.D.	N.D.	N.D.	N.D.	N.D.	N.D.
Xanthine	N.D.	N.D.	N.D.	N.D.	N.D.	N.D.	N.D.	N.D.	N.D.	N.D.	N.D.	N.D.	N.D.	N.D.	N.D.	N.D.	N.D.	N.D.	N.D.	N.D.	N.D.	N.D.	N.D.	N.D.	N.D.	0.000397794	N.D.	N.D.	N.D.	N.D.	N.D.	N.D.	N.D.	N.D.	N.D.	N.D.	N.D.	N.D.	N.D.	N.D.	N.D.	N.D.	N.D.	N.D.	N.D.	N.D.	N.D.	N.D.	N.D.
γ-Glu-2-aminobutyric acid	N.D.	N.D.	N.D.	N.D.	N.D.	N.D.	N.D.	N.D.	N.D.	N.D.	N.D.	N.D.	N.D.	N.D.	N.D.	N.D.	N.D.	N.D.	N.D.	N.D.	N.D.	N.D.	N.D.	N.D.	N.D.	N.D.	N.D.	N.D.	N.D.	N.D.	N.D.	N.D.	N.D.	N.D.	4.65271e-05	0.00011177	N.D.	0.000124166	0.00014123	N.D.	N.D.	3.18015e-05	N.D.	N.D.	N.D.	N.D.	N.D.	N.D.	N.D.
[truncated: 17 more columns]
